# Supplementary material for: Range dynamics, rather than convergent selection, explain the mosaic distribution of red-winged blackbird phenotypes
Source: Ecol Evol. 2013 Nov 7;3(15):4910–24. doi: 10.1002/ece3.859 (PMC3892357; doi:10.1002/ece3.859)
Supplement: Supplementary file 1 [file ece30003-4910-SD1.xlsx]

## Sheet: Table S1
Table S1. Specimens of Agelaius phoeniceus included in this study
Population	Collection	Voucher #	Collector #	Sex
Black Point	BMNH	Not Accessioned	FKB072	m
Black Point	BMNH	Not Accessioned	FKB073	m
Black Point	BMNH	Not Accessioned	FKB074	m
Black Point	BMNH	Not Accessioned	FKB077	m
Black Point	BMNH	Not Accessioned	FKB078	m
Black Point	BMNH	Not Accessioned	FKB079	m
Black Point	BMNH	Not Accessioned	FKB080	m
Black Point	BMNH	Not Accessioned	FKB081	f
Black Point	BMNH	Not Accessioned	FKB082	m
Black Point	BMNH	Not Accessioned	FKB083	m
Black Point	BMNH	Not Accessioned	FKB084	m
Black Point	BMNH	Not Accessioned	FKB085	m
Black Point	BMNH	Not Accessioned	FKB086	m
Black Point	BMNH	Not Accessioned	FKB087	m
Black Point	BMNH	Not Accessioned	FKB088	m
Black Point	BMNH	Not Accessioned	FKB089	m
Black Point	BMNH	Not Accessioned	FKB090	m
Black Point	BMNH	Not Accessioned	FKB091	f
Black Point	BMNH	Not Accessioned	FKB092	m
Black Point	BMNH	Not Accessioned	FKB093	m
Lerma	AMNH	816134	JNS192	m
Lerma	AMNH	816011	RWD10068	m
Lerma	AMNH	816049	RWD10995	m
Lerma	AMNH	816127	RWD11249	m
Lerma	AMNH	816129	RWD11395	m
Lerma	AMNH	816122	RWD11430	f
Lerma	AMNH	816052	RWD12097	m
Lerma	AMNH	816033	RWD12194	m
Lerma	AMNH	816050	RWD12195	m
Lerma	AMNH	816046	RWD12911	f
Lerma	AMNH	816047	RWD12912	f
Lerma	AMNH	816130	RWD12917a	m
Lerma	AMNH	816135	RWD12919a	f
Lerma	AMNH	816131	RWD12921a	f
Lerma	AMNH	816025	RWD13093	f
Lerma	AMNH	816026	RWD13095	f
Lerma	AMNH	816027	RWD13099	f
Lerma	AMNH	816048	RWD13192	m
Lerma	AMNH	816044	RWD13196	f
Shasta Valley	BMNH	Not Accessioned	FKB186	m
Shasta Valley	BMNH	Not Accessioned	FKB187	m
Shasta Valley	BMNH	Not Accessioned	FKB188	m
Shasta Valley	BMNH	Not Accessioned	FKB189	m
Shasta Valley	BMNH	Not Accessioned	FKB190	f
Shasta Valley	BMNH	Not Accessioned	FKB191	m
Shasta Valley	BMNH	Not Accessioned	FKB192	m
Shasta Valley	BMNH	Not Accessioned	FKB193	m
Shasta Valley	BMNH	Not Accessioned	FKB194	m
Shasta Valley	BMNH	Not Accessioned	FKB195	m
Shasta Valley	BMNH	Not Accessioned	FKB196	f
Shasta Valley	BMNH	Not Accessioned	FKB197	m
Shasta Valley	BMNH	Not Accessioned	FKB198	f
Shasta Valley	BMNH	Not Accessioned	FKB199	f
Shasta Valley	BMNH	Not Accessioned	FKB200	f
Shasta Valley	BMNH	Not Accessioned	FKB201	f
Shasta Valley	BMNH	Not Accessioned	FKB202	f
Shasta Valley	BMNH	Not Accessioned	FKB203	f
Shasta Valley	BMNH	Not Accessioned	FKB204	f
Shasta Valley	BMNH	Not Accessioned	FKB205	f
Veracruz	BMNH	26669	RWD10008	f
Veracruz	BMNH	26665	RWD10441	f
Veracruz	BMNH	26666	RWD10443	f
Veracruz	BMNH	26668	RWD11144	f
Veracruz	BMNH	26667	RWD11145	f
Veracruz	BMNH	20592	RWD11204	m
Veracruz	BMNH	20593	RWD11205	m
Veracruz	BMNH	20591	RWD11206	m
Veracruz	BMNH	20590	RWD11208	m
Veracruz	BMNH	26673	RWD11210	f
Veracruz	BMNH	26672	RWD11211	f
Veracruz	BMNH	26674	RWD11214	f
Veracruz	BMNH	20596	RWD11244	m
Veracruz	BMNH	20594	RWD11245	m
Veracruz	BMNH	20598	RWD11246	m
Veracruz	BMNH	20595	RWD11247	m
Veracruz	BMNH	20597	RWD11248	m
Veracruz	BMNH	14596	RWD9077	f
Veracruz	BMNH	20600	VBP1093	m
Veracruz	BMNH	20599	VBP1098	m
Veracruz	BMNH	18293	VBP26	f
