# Supplementary material for: Range dynamics, rather than convergent selection, explain the mosaic distribution of red-winged blackbird phenotypes
Source: Ecol Evol. 2013 Nov 7;3(15):4910–24. doi: 10.1002/ece3.859 (PMC3892357; doi:10.1002/ece3.859)
Supplement: Supplementary file 2 [file ece30003-4910-SD2.xlsx]

## Sheet: Sheet1
Table S2. Short tandem repeat data for four populations of Agelaius phoeniceus. Locus=locus identifier; Size_raw=raw estimated fragment size; Bin_midpoint=midpoint value of assigned bin; Size_Arlequin_Structure=allele size assigned for Arlequin, Structure, and DAPC analyses; Size_IMa=estimated number of repeats for analyses in IMa.
Population	Individual	Locus	Allele	Size_raw	Bin_midpoint	Size_Arlequin_Structure	Size_IMa2_repeat_number
Black_Point	FKB072	Ap107	1	266.5	266.85	10	20
Black_Point	FKB072	Ap107	2	277.9	278.19	13	23
Black_Point	FKB073	Ap107	1	231.9	232.83	1	11
Black_Point	FKB073	Ap107	2	244.8	244.17	4	14
Black_Point	FKB074	Ap107	1	244.6	244.17	4	14
Black_Point	FKB074	Ap107	2	270.7	270.63	11	21
Black_Point	FKB077	Ap107	1	244.5	244.17	4	14
Black_Point	FKB077	Ap107	2	266.9	266.85	10	20
Black_Point	FKB078	Ap107	1	263	263.07	9	19
Black_Point	FKB078	Ap107	2	266.7	266.85	10	20
Black_Point	FKB079	Ap107	1	249	247.95	5	15
Black_Point	FKB079	Ap107	2	267.1	266.85	10	20
Black_Point	FKB080	Ap107	1	267	266.85	10	20
Black_Point	FKB080	Ap107	2	267	266.85	10	20
Black_Point	FKB081	Ap107	1	244.1	244.17	4	14
Black_Point	FKB081	Ap107	2	270.5	270.63	11	21
Black_Point	FKB082	Ap107	1	235.4	236.61	2	12
Black_Point	FKB082	Ap107	2	266.3	266.85	10	20
Black_Point	FKB083	Ap107	1	243.9	244.17	4	14
Black_Point	FKB083	Ap107	2	254.9	255.51	7	17
Black_Point	FKB084	Ap107	1	262.6	263.07	9	19
Black_Point	FKB084	Ap107	2	270.3	270.63	11	21
Black_Point	FKB085	Ap107	1	240.5	240.39	3	13
Black_Point	FKB085	Ap107	2	252.8	251.73	6	16
Black_Point	FKB086	Ap107	1	244.9	244.17	4	14
Black_Point	FKB086	Ap107	2	244.9	244.17	4	14
Black_Point	FKB087	Ap107	1	263.1	263.07	9	19
Black_Point	FKB087	Ap107	2	267	266.85	10	20
Black_Point	FKB088	Ap107	1	263.1	263.07	9	19
Black_Point	FKB088	Ap107	2	274.4	274.41	12	22
Black_Point	FKB089	Ap107	1	244.3	244.17	4	14
Black_Point	FKB089	Ap107	2	252.4	251.73	6	16
Black_Point	FKB090	Ap107	1	274.1	274.41	12	22
Black_Point	FKB090	Ap107	2	274.1	274.41	12	22
Black_Point	FKB091	Ap107	1	248.1	247.95	5	15
Black_Point	FKB091	Ap107	2	255	255.51	7	17
Black_Point	FKB092	Ap107	1	235.7	236.61	2	12
Black_Point	FKB092	Ap107	2	244.3	244.17	4	14
Black_Point	FKB093	Ap107	1	267.1	266.85	10	20
Black_Point	FKB093	Ap107	2	270.8	270.63	11	21
Shasta_Valley	FKB186	Ap107	1	267.2	266.84	10	20
Shasta_Valley	FKB186	Ap107	2	278.6	278.18	13	23
Shasta_Valley	FKB187	Ap107	1	252.4	251.72	6	16
Shasta_Valley	FKB187	Ap107	2	265.7	266.84	10	20
Shasta_Valley	FKB188	Ap107	1	260.6	259.28	8	18
Shasta_Valley	FKB188	Ap107	2	274.7	274.4	12	22
Shasta_Valley	FKB189	Ap107	1	244.6	244.16	4	14
Shasta_Valley	FKB189	Ap107	2	274.6	274.4	12	22
Shasta_Valley	FKB190	Ap107	1	236	236.6	2	12
Shasta_Valley	FKB190	Ap107	2	268.8	270.62	11	21
Shasta_Valley	FKB191	Ap107	1	244.4	244.16	4	14
Shasta_Valley	FKB191	Ap107	2	244.4	244.16	4	14
Shasta_Valley	FKB192	Ap107	1	260	259.28	8	18
Shasta_Valley	FKB192	Ap107	2	266.7	266.84	10	20
Shasta_Valley	FKB193	Ap107	1	274.2	274.4	12	22
Shasta_Valley	FKB193	Ap107	2	278	278.18	13	23
Shasta_Valley	FKB194	Ap107	1	243.8	244.16	4	14
Shasta_Valley	FKB194	Ap107	2	277.9	278.18	13	23
Shasta_Valley	FKB195	Ap107	1	256.1	255.5	7	17
Shasta_Valley	FKB195	Ap107	2	270.4	270.62	11	21
Shasta_Valley	FKB196	Ap107	1	267.2	266.84	10	20
Shasta_Valley	FKB196	Ap107	2	271	270.62	11	21
Shasta_Valley	FKB197	Ap107	1	270.9	270.62	11	21
Shasta_Valley	FKB197	Ap107	2	274.6	274.4	12	22
Shasta_Valley	FKB198	Ap107	1	263.1	263.06	9	19
Shasta_Valley	FKB198	Ap107	2	270.7	270.62	11	21
Shasta_Valley	FKB199	Ap107	1	266.7	266.84	10	20
Shasta_Valley	FKB199	Ap107	2	281.9	281.96	14	24
Shasta_Valley	FKB200	Ap107	1	275	274.4	12	22
Shasta_Valley	FKB200	Ap107	2	276.9	278.18	13	23
Shasta_Valley	FKB201	Ap107	1	248.3	247.94	5	15
Shasta_Valley	FKB201	Ap107	2	248.3	247.94	5	15
Shasta_Valley	FKB202	Ap107	1	258.7	259.28	8	18
Shasta_Valley	FKB202	Ap107	2	262.6	263.06	9	19
Shasta_Valley	FKB203	Ap107	1	254.9	255.5	7	17
Shasta_Valley	FKB203	Ap107	2	266.3	266.84	10	20
Shasta_Valley	FKB204	Ap107	1	248.3	247.94	5	15
Shasta_Valley	FKB204	Ap107	2	255.8	255.5	7	17
Shasta_Valley	FKB205	Ap107	1	244.6	244.16	4	14
Shasta_Valley	FKB205	Ap107	2	267	266.84	10	20
Lerma	JNS192	Ap107	1	NA	NA	NA	NA
Lerma	JNS192	Ap107	2	NA	NA	NA	NA
Lerma	RWD10995	Ap107	1	NA	NA	NA	NA
Lerma	RWD10995	Ap107	2	NA	NA	NA	NA
Lerma	RWD11395	Ap107	1	NA	NA	NA	NA
Lerma	RWD11395	Ap107	2	NA	NA	NA	NA
Lerma	RWD11430	Ap107	1	NA	NA	NA	NA
Lerma	RWD11430	Ap107	2	NA	NA	NA	NA
Lerma	RWD12097	Ap107	1	NA	NA	NA	NA
Lerma	RWD12097	Ap107	2	NA	NA	NA	NA
Lerma	RWD12194	Ap107	1	NA	NA	NA	NA
Lerma	RWD12194	Ap107	2	NA	NA	NA	NA
Lerma	RWD12195	Ap107	1	NA	NA	NA	NA
Lerma	RWD12195	Ap107	2	NA	NA	NA	NA
Lerma	RWD12911	Ap107	1	NA	NA	NA	NA
Lerma	RWD12911	Ap107	2	NA	NA	NA	NA
Lerma	RWD12912	Ap107	1	NA	NA	NA	NA
Lerma	RWD12912	Ap107	2	NA	NA	NA	NA
Lerma	RWD12917a	Ap107	1	NA	NA	NA	NA
Lerma	RWD12917a	Ap107	2	NA	NA	NA	NA
Lerma	RWD12919a	Ap107	1	NA	NA	NA	NA
Lerma	RWD12919a	Ap107	2	NA	NA	NA	NA
Lerma	RWD12921a	Ap107	1	NA	NA	NA	NA
Lerma	RWD12921a	Ap107	2	NA	NA	NA	NA
Lerma	RWD13093	Ap107	1	NA	NA	NA	NA
Lerma	RWD13093	Ap107	2	NA	NA	NA	NA
Lerma	RWD13095	Ap107	1	NA	NA	NA	NA
Lerma	RWD13095	Ap107	2	NA	NA	NA	NA
Lerma	RWD13099	Ap107	1	NA	NA	NA	NA
Lerma	RWD13099	Ap107	2	NA	NA	NA	NA
Lerma	RWD13192	Ap107	1	NA	NA	NA	NA
Lerma	RWD13192	Ap107	2	NA	NA	NA	NA
Lerma	RWD13196	Ap107	1	NA	NA	NA	NA
Lerma	RWD13196	Ap107	2	NA	NA	NA	NA
Veracruz	RWD10008	Ap107	1	NA	NA	NA	NA
Veracruz	RWD10008	Ap107	2	NA	NA	NA	NA
Veracruz	RWD10441	Ap107	1	NA	NA	NA	NA
Veracruz	RWD10441	Ap107	2	NA	NA	NA	NA
Veracruz	RWD11144	Ap107	1	NA	NA	NA	NA
Veracruz	RWD11144	Ap107	2	NA	NA	NA	NA
Veracruz	RWD11145	Ap107	1	NA	NA	NA	NA
Veracruz	RWD11145	Ap107	2	NA	NA	NA	NA
Veracruz	RWD11204	Ap107	1	NA	NA	NA	NA
Veracruz	RWD11204	Ap107	2	NA	NA	NA	NA
Veracruz	RWD11205	Ap107	1	NA	NA	NA	NA
Veracruz	RWD11205	Ap107	2	NA	NA	NA	NA
Veracruz	RWD11206	Ap107	1	NA	NA	NA	NA
Veracruz	RWD11206	Ap107	2	NA	NA	NA	NA
Veracruz	RWD11208	Ap107	1	NA	NA	NA	NA
Veracruz	RWD11208	Ap107	2	NA	NA	NA	NA
Veracruz	RWD11211	Ap107	1	NA	NA	NA	NA
Veracruz	RWD11211	Ap107	2	NA	NA	NA	NA
Veracruz	RWD11214	Ap107	1	NA	NA	NA	NA
Veracruz	RWD11214	Ap107	2	NA	NA	NA	NA
Veracruz	RWD11244	Ap107	1	NA	NA	NA	NA
Veracruz	RWD11244	Ap107	2	NA	NA	NA	NA
Veracruz	RWD11245	Ap107	1	NA	NA	NA	NA
Veracruz	RWD11245	Ap107	2	NA	NA	NA	NA
Veracruz	RWD11246	Ap107	1	NA	NA	NA	NA
Veracruz	RWD11246	Ap107	2	NA	NA	NA	NA
Veracruz	RWD11247	Ap107	1	NA	NA	NA	NA
Veracruz	RWD11247	Ap107	2	NA	NA	NA	NA
Veracruz	RWD11248	Ap107	1	NA	NA	NA	NA
Veracruz	RWD11248	Ap107	2	NA	NA	NA	NA
Veracruz	RWD9077	Ap107	1	NA	NA	NA	NA
Veracruz	RWD9077	Ap107	2	NA	NA	NA	NA
Veracruz	VBP1093	Ap107	1	NA	NA	NA	NA
Veracruz	VBP1093	Ap107	2	NA	NA	NA	NA
Veracruz	VBP1098	Ap107	1	NA	NA	NA	NA
Veracruz	VBP1098	Ap107	2	NA	NA	NA	NA
Veracruz	VBP26	Ap107	1	NA	NA	NA	NA
Veracruz	VBP26	Ap107	2	NA	NA	NA	NA
Black_Point	FKB072	Ap115	1	165.2	165.02	1	8
Black_Point	FKB072	Ap115	2	188.5	188.66	7	14
Black_Point	FKB073	Ap115	1	188.7	188.66	7	14
Black_Point	FKB073	Ap115	2	192.7	192.6	8	15
Black_Point	FKB074	Ap115	1	188.8	188.66	7	14
Black_Point	FKB074	Ap115	2	192.8	192.6	8	15
Black_Point	FKB077	Ap115	1	189	188.66	7	14
Black_Point	FKB077	Ap115	2	200.8	200.48	10	17
Black_Point	FKB078	Ap115	1	192.6	192.6	8	15
Black_Point	FKB078	Ap115	2	196.5	196.54	9	16
Black_Point	FKB079	Ap115	1	192.6	192.6	8	15
Black_Point	FKB079	Ap115	2	196.4	196.54	9	16
Black_Point	FKB080	Ap115	1	176.6	176.84	4	11
Black_Point	FKB080	Ap115	2	196.4	196.54	9	16
Black_Point	FKB081	Ap115	1	189	188.66	7	14
Black_Point	FKB081	Ap115	2	NA	NA	NA	NA
Black_Point	FKB082	Ap115	1	188.8	188.66	7	14
Black_Point	FKB082	Ap115	2	200.6	200.48	10	17
Black_Point	FKB083	Ap115	1	192.5	192.6	8	15
Black_Point	FKB083	Ap115	2	192.5	192.6	8	15
Black_Point	FKB084	Ap115	1	165.3	165.02	1	8
Black_Point	FKB084	Ap115	2	176.9	176.84	4	11
Black_Point	FKB085	Ap115	1	184.6	184.72	6	13
Black_Point	FKB085	Ap115	2	188.6	188.66	7	14
Black_Point	FKB086	Ap115	1	188.7	188.66	7	14
Black_Point	FKB086	Ap115	2	188.7	188.66	7	14
Black_Point	FKB087	Ap115	1	165.1	165.02	1	8
Black_Point	FKB087	Ap115	2	169.1	168.96	2	9
Black_Point	FKB088	Ap115	1	189	188.66	7	14
Black_Point	FKB088	Ap115	2	192.9	192.6	8	15
Black_Point	FKB089	Ap115	1	188.8	188.66	7	14
Black_Point	FKB089	Ap115	2	192.8	192.6	8	15
Black_Point	FKB090	Ap115	1	188.8	188.66	7	14
Black_Point	FKB090	Ap115	2	188.8	188.66	7	14
Black_Point	FKB091	Ap115	1	184.8	184.72	6	13
Black_Point	FKB091	Ap115	2	NA	NA	NA	NA
Black_Point	FKB092	Ap115	1	184.8	184.72	6	13
Black_Point	FKB092	Ap115	2	188.8	188.66	7	14
Black_Point	FKB093	Ap115	1	192.6	192.6	8	15
Black_Point	FKB093	Ap115	2	200.4	200.48	10	17
Shasta_Valley	FKB186	Ap115	1	184.9	184.73	6	13
Shasta_Valley	FKB186	Ap115	2	184.9	184.73	6	13
Shasta_Valley	FKB187	Ap115	1	184.4	184.73	6	13
Shasta_Valley	FKB187	Ap115	2	200.1	200.49	10	17
Shasta_Valley	FKB188	Ap115	1	176.7	176.85	4	11
Shasta_Valley	FKB188	Ap115	2	188.8	188.67	7	14
Shasta_Valley	FKB189	Ap115	1	184.6	184.73	6	13
Shasta_Valley	FKB189	Ap115	2	188.6	188.67	7	14
Shasta_Valley	FKB190	Ap115	1	184.7	184.73	6	13
Shasta_Valley	FKB190	Ap115	2	NA	NA	NA	NA
Shasta_Valley	FKB191	Ap115	1	177	176.85	4	11
Shasta_Valley	FKB191	Ap115	2	184.8	184.73	6	13
Shasta_Valley	FKB192	Ap115	1	185	184.73	6	13
Shasta_Valley	FKB192	Ap115	2	188.9	188.67	7	14
Shasta_Valley	FKB193	Ap115	1	188.8	188.67	7	14
Shasta_Valley	FKB193	Ap115	2	188.8	188.67	7	14
Shasta_Valley	FKB194	Ap115	1	184.8	184.73	6	13
Shasta_Valley	FKB194	Ap115	2	184.8	184.73	6	13
Shasta_Valley	FKB195	Ap115	1	184.7	184.73	6	13
Shasta_Valley	FKB195	Ap115	2	192.6	192.61	8	15
Shasta_Valley	FKB196	Ap115	1	196.4	196.55	9	16
Shasta_Valley	FKB196	Ap115	2	NA	NA	NA	NA
Shasta_Valley	FKB197	Ap115	1	183.6	184.73	6	13
Shasta_Valley	FKB197	Ap115	2	188.5	188.67	7	14
Shasta_Valley	FKB198	Ap115	1	188.8	188.67	7	14
Shasta_Valley	FKB198	Ap115	2	NA	NA	NA	NA
Shasta_Valley	FKB199	Ap115	1	188.5	188.67	7	14
Shasta_Valley	FKB199	Ap115	2	NA	NA	NA	NA
Shasta_Valley	FKB200	Ap115	1	184.1	184.73	6	13
Shasta_Valley	FKB200	Ap115	2	NA	NA	NA	NA
Shasta_Valley	FKB201	Ap115	1	192.6	192.61	8	15
Shasta_Valley	FKB201	Ap115	2	NA	NA	NA	NA
Shasta_Valley	FKB202	Ap115	1	196.6	196.55	9	16
Shasta_Valley	FKB202	Ap115	2	NA	NA	NA	NA
Shasta_Valley	FKB203	Ap115	1	185	184.73	6	13
Shasta_Valley	FKB203	Ap115	2	NA	NA	NA	NA
Shasta_Valley	FKB204	Ap115	1	196.4	196.55	9	16
Shasta_Valley	FKB204	Ap115	2	NA	NA	NA	NA
Shasta_Valley	FKB205	Ap115	1	184.7	184.73	6	13
Shasta_Valley	FKB205	Ap115	2	NA	NA	NA	NA
Lerma	JNS192	Ap115	1	180.9	180.79	5	12
Lerma	JNS192	Ap115	2	188.6	188.67	7	14
Lerma	RWD10995	Ap115	1	192.5	192.61	8	15
Lerma	RWD10995	Ap115	2	192.5	192.61	8	15
Lerma	RWD11395	Ap115	1	184.8	184.73	6	13
Lerma	RWD11395	Ap115	2	188.7	188.67	7	14
Lerma	RWD11430	Ap115	1	192.8	192.61	8	15
Lerma	RWD11430	Ap115	2	NA	NA	NA	NA
Lerma	RWD12097	Ap115	1	188.6	188.67	7	14
Lerma	RWD12097	Ap115	2	188.6	188.67	7	14
Lerma	RWD12194	Ap115	1	188.7	188.67	7	14
Lerma	RWD12194	Ap115	2	188.7	188.67	7	14
Lerma	RWD12195	Ap115	1	192.6	192.61	8	15
Lerma	RWD12195	Ap115	2	196.7	196.55	9	16
Lerma	RWD12911	Ap115	1	188.7	188.67	7	14
Lerma	RWD12911	Ap115	2	NA	NA	NA	NA
Lerma	RWD12912	Ap115	1	200.9	200.49	10	17
Lerma	RWD12912	Ap115	2	NA	NA	NA	NA
Lerma	RWD12917a	Ap115	1	192.6	192.61	8	15
Lerma	RWD12917a	Ap115	2	196.6	196.55	9	16
Lerma	RWD12919a	Ap115	1	192.6	192.61	8	15
Lerma	RWD12919a	Ap115	2	NA	NA	NA	NA
Lerma	RWD12921a	Ap115	1	200.6	200.49	10	17
Lerma	RWD12921a	Ap115	2	NA	NA	NA	NA
Lerma	RWD13093	Ap115	1	188.6	188.67	7	14
Lerma	RWD13093	Ap115	2	NA	NA	NA	NA
Lerma	RWD13095	Ap115	1	188.6	188.67	7	14
Lerma	RWD13095	Ap115	2	NA	NA	NA	NA
Lerma	RWD13099	Ap115	1	188.8	188.67	7	14
Lerma	RWD13099	Ap115	2	NA	NA	NA	NA
Lerma	RWD13192	Ap115	1	181.2	180.79	5	12
Lerma	RWD13192	Ap115	2	192.8	192.61	8	15
Lerma	RWD13196	Ap115	1	184.7	184.73	6	13
Lerma	RWD13196	Ap115	2	NA	NA	NA	NA
Veracruz	RWD10008	Ap115	1	184.7	184.73	6	13
Veracruz	RWD10008	Ap115	2	NA	NA	NA	NA
Veracruz	RWD10441	Ap115	1	NA	NA	NA	NA
Veracruz	RWD10441	Ap115	2	NA	NA	NA	NA
Veracruz	RWD11144	Ap115	1	184.7	184.73	6	13
Veracruz	RWD11144	Ap115	2	NA	NA	NA	NA
Veracruz	RWD11145	Ap115	1	188.6	188.67	7	14
Veracruz	RWD11145	Ap115	2	NA	NA	NA	NA
Veracruz	RWD11204	Ap115	1	184.7	184.73	6	13
Veracruz	RWD11204	Ap115	2	196.6	196.55	9	16
Veracruz	RWD11205	Ap115	1	184.7	184.73	6	13
Veracruz	RWD11205	Ap115	2	192.5	192.61	8	15
Veracruz	RWD11206	Ap115	1	184.8	184.73	6	13
Veracruz	RWD11206	Ap115	2	184.8	184.73	6	13
Veracruz	RWD11208	Ap115	1	184.7	184.73	6	13
Veracruz	RWD11208	Ap115	2	184.7	184.73	6	13
Veracruz	RWD11211	Ap115	1	188.6	188.67	7	14
Veracruz	RWD11211	Ap115	2	NA	NA	NA	NA
Veracruz	RWD11214	Ap115	1	188.7	188.67	7	14
Veracruz	RWD11214	Ap115	2	NA	NA	NA	NA
Veracruz	RWD11244	Ap115	1	180.8	180.79	5	12
Veracruz	RWD11244	Ap115	2	192.5	192.61	8	15
Veracruz	RWD11245	Ap115	1	NA	NA	NA	NA
Veracruz	RWD11245	Ap115	2	NA	NA	NA	NA
Veracruz	RWD11246	Ap115	1	184.6	184.73	6	13
Veracruz	RWD11246	Ap115	2	188.5	188.67	7	14
Veracruz	RWD11247	Ap115	1	180.8	180.79	5	12
Veracruz	RWD11247	Ap115	2	184.7	184.73	6	13
Veracruz	RWD11248	Ap115	1	184.7	184.73	6	13
Veracruz	RWD11248	Ap115	2	184.7	184.73	6	13
Veracruz	RWD9077	Ap115	1	188.7	188.67	7	14
Veracruz	RWD9077	Ap115	2	NA	NA	NA	NA
Veracruz	VBP1093	Ap115	1	180.8	180.79	5	12
Veracruz	VBP1093	Ap115	2	192.5	192.61	8	15
Veracruz	VBP1098	Ap115	1	184.6	184.73	6	13
Veracruz	VBP1098	Ap115	2	188.5	188.67	7	14
Veracruz	VBP26	Ap115	1	188.6	188.67	7	14
Veracruz	VBP26	Ap115	2	NA	NA	NA	NA
Black_Point	FKB072	Ap144	1	217.6	217.91	1	8
Black_Point	FKB072	Ap144	2	233.6	233.83	5	12
Black_Point	FKB073	Ap144	1	217	217.91	1	8
Black_Point	FKB073	Ap144	2	246	245.77	8	15
Black_Point	FKB074	Ap144	1	246.4	245.77	8	15
Black_Point	FKB074	Ap144	2	255	253.73	10	17
Black_Point	FKB077	Ap144	1	231.8	229.85	4	11
Black_Point	FKB077	Ap144	2	250.7	249.75	9	16
Black_Point	FKB078	Ap144	1	232.1	233.83	5	12
Black_Point	FKB078	Ap144	2	234	233.83	5	12
Black_Point	FKB079	Ap144	1	216.9	217.91	1	8
Black_Point	FKB079	Ap144	2	245.4	245.77	8	15
Black_Point	FKB080	Ap144	1	233.2	233.83	5	12
Black_Point	FKB080	Ap144	2	233.2	233.83	5	12
Black_Point	FKB081	Ap144	1	217.3	217.91	1	8
Black_Point	FKB081	Ap144	2	242.8	241.79	7	14
Black_Point	FKB082	Ap144	1	246.8	245.77	8	15
Black_Point	FKB082	Ap144	2	249.7	249.75	9	16
Black_Point	FKB083	Ap144	1	237.2	237.81	6	13
Black_Point	FKB083	Ap144	2	254.2	253.73	10	17
Black_Point	FKB084	Ap144	1	234.2	233.83	5	12
Black_Point	FKB084	Ap144	2	245.8	245.77	8	15
Black_Point	FKB085	Ap144	1	242.4	241.79	7	14
Black_Point	FKB085	Ap144	2	246.7	245.77	8	15
Black_Point	FKB086	Ap144	1	226.2	225.87	3	10
Black_Point	FKB086	Ap144	2	245.4	245.77	8	15
Black_Point	FKB087	Ap144	1	262.6	261.69	12	19
Black_Point	FKB087	Ap144	2	262.6	261.69	12	19
Black_Point	FKB088	Ap144	1	233.5	233.83	5	12
Black_Point	FKB088	Ap144	2	254	253.73	10	17
Black_Point	FKB089	Ap144	1	226.9	225.87	3	10
Black_Point	FKB089	Ap144	2	253.8	253.73	10	17
Black_Point	FKB090	Ap144	1	246.7	245.77	8	15
Black_Point	FKB090	Ap144	2	254.6	253.73	10	17
Black_Point	FKB091	Ap144	1	250.6	249.75	9	16
Black_Point	FKB091	Ap144	2	251.6	249.75	9	16
Black_Point	FKB092	Ap144	1	246.9	245.77	8	15
Black_Point	FKB092	Ap144	2	250.7	249.75	9	16
Black_Point	FKB093	Ap144	1	234	233.83	5	12
Black_Point	FKB093	Ap144	2	249.5	249.75	9	16
Shasta_Valley	FKB186	Ap144	1	253.6	253.73	10	17
Shasta_Valley	FKB186	Ap144	2	256.4	257.71	11	18
Shasta_Valley	FKB187	Ap144	1	233.5	233.83	5	12
Shasta_Valley	FKB187	Ap144	2	254.2	253.73	10	17
Shasta_Valley	FKB188	Ap144	1	230.4	229.85	4	11
Shasta_Valley	FKB188	Ap144	2	246.5	245.77	8	15
Shasta_Valley	FKB189	Ap144	1	257.6	257.71	11	18
Shasta_Valley	FKB189	Ap144	2	257.6	257.71	11	18
Shasta_Valley	FKB190	Ap144	1	233.2	233.83	5	12
Shasta_Valley	FKB190	Ap144	2	256.7	257.71	11	18
Shasta_Valley	FKB191	Ap144	1	233.1	233.83	5	12
Shasta_Valley	FKB191	Ap144	2	252.6	253.73	10	17
Shasta_Valley	FKB192	Ap144	1	234.1	233.83	5	12
Shasta_Valley	FKB192	Ap144	2	263.9	265.67	13	20
Shasta_Valley	FKB193	Ap144	1	242.3	241.79	7	14
Shasta_Valley	FKB193	Ap144	2	252.3	253.73	10	17
Shasta_Valley	FKB194	Ap144	1	234.2	233.83	5	12
Shasta_Valley	FKB194	Ap144	2	245.9	245.77	8	15
Shasta_Valley	FKB195	Ap144	1	230.6	229.85	4	11
Shasta_Valley	FKB195	Ap144	2	260.9	261.69	12	19
Shasta_Valley	FKB196	Ap144	1	234.7	233.83	5	12
Shasta_Valley	FKB196	Ap144	2	243.2	241.79	7	14
Shasta_Valley	FKB197	Ap144	1	233.4	233.83	5	12
Shasta_Valley	FKB197	Ap144	2	247.3	245.77	8	15
Shasta_Valley	FKB198	Ap144	1	234.3	233.83	5	12
Shasta_Valley	FKB198	Ap144	2	257.5	257.71	11	18
Shasta_Valley	FKB199	Ap144	1	249.7	249.75	9	16
Shasta_Valley	FKB199	Ap144	2	261.1	261.69	12	19
Shasta_Valley	FKB200	Ap144	1	257	257.71	11	18
Shasta_Valley	FKB200	Ap144	2	257	257.71	11	18
Shasta_Valley	FKB201	Ap144	1	253.2	253.73	10	17
Shasta_Valley	FKB201	Ap144	2	253.2	253.73	10	17
Shasta_Valley	FKB202	Ap144	1	221.3	221.89	2	9
Shasta_Valley	FKB202	Ap144	2	234	233.83	5	12
Shasta_Valley	FKB203	Ap144	1	242.1	241.79	7	14
Shasta_Valley	FKB203	Ap144	2	247.3	245.77	8	15
Shasta_Valley	FKB204	Ap144	1	242	241.79	7	14
Shasta_Valley	FKB204	Ap144	2	249.2	249.75	9	16
Shasta_Valley	FKB205	Ap144	1	257.4	257.71	11	18
Shasta_Valley	FKB205	Ap144	2	265	265.67	13	20
Lerma	JNS192	Ap144	1	NA	NA	NA	NA
Lerma	JNS192	Ap144	2	NA	NA	NA	NA
Lerma	RWD10995	Ap144	1	NA	NA	NA	NA
Lerma	RWD10995	Ap144	2	NA	NA	NA	NA
Lerma	RWD11395	Ap144	1	NA	NA	NA	NA
Lerma	RWD11395	Ap144	2	NA	NA	NA	NA
Lerma	RWD11430	Ap144	1	NA	NA	NA	NA
Lerma	RWD11430	Ap144	2	NA	NA	NA	NA
Lerma	RWD12097	Ap144	1	NA	NA	NA	NA
Lerma	RWD12097	Ap144	2	NA	NA	NA	NA
Lerma	RWD12194	Ap144	1	NA	NA	NA	NA
Lerma	RWD12194	Ap144	2	NA	NA	NA	NA
Lerma	RWD12195	Ap144	1	NA	NA	NA	NA
Lerma	RWD12195	Ap144	2	NA	NA	NA	NA
Lerma	RWD12911	Ap144	1	NA	NA	NA	NA
Lerma	RWD12911	Ap144	2	NA	NA	NA	NA
Lerma	RWD12912	Ap144	1	NA	NA	NA	NA
Lerma	RWD12912	Ap144	2	NA	NA	NA	NA
Lerma	RWD12917a	Ap144	1	NA	NA	NA	NA
Lerma	RWD12917a	Ap144	2	NA	NA	NA	NA
Lerma	RWD12919a	Ap144	1	NA	NA	NA	NA
Lerma	RWD12919a	Ap144	2	NA	NA	NA	NA
Lerma	RWD12921a	Ap144	1	NA	NA	NA	NA
Lerma	RWD12921a	Ap144	2	NA	NA	NA	NA
Lerma	RWD13093	Ap144	1	NA	NA	NA	NA
Lerma	RWD13093	Ap144	2	NA	NA	NA	NA
Lerma	RWD13095	Ap144	1	NA	NA	NA	NA
Lerma	RWD13095	Ap144	2	NA	NA	NA	NA
Lerma	RWD13099	Ap144	1	NA	NA	NA	NA
Lerma	RWD13099	Ap144	2	NA	NA	NA	NA
Lerma	RWD13192	Ap144	1	NA	NA	NA	NA
Lerma	RWD13192	Ap144	2	NA	NA	NA	NA
Lerma	RWD13196	Ap144	1	NA	NA	NA	NA
Lerma	RWD13196	Ap144	2	NA	NA	NA	NA
Veracruz	RWD10008	Ap144	1	NA	NA	NA	NA
Veracruz	RWD10008	Ap144	2	NA	NA	NA	NA
Veracruz	RWD10441	Ap144	1	NA	NA	NA	NA
Veracruz	RWD10441	Ap144	2	NA	NA	NA	NA
Veracruz	RWD11144	Ap144	1	NA	NA	NA	NA
Veracruz	RWD11144	Ap144	2	NA	NA	NA	NA
Veracruz	RWD11145	Ap144	1	NA	NA	NA	NA
Veracruz	RWD11145	Ap144	2	NA	NA	NA	NA
Veracruz	RWD11204	Ap144	1	NA	NA	NA	NA
Veracruz	RWD11204	Ap144	2	NA	NA	NA	NA
Veracruz	RWD11205	Ap144	1	NA	NA	NA	NA
Veracruz	RWD11205	Ap144	2	NA	NA	NA	NA
Veracruz	RWD11206	Ap144	1	NA	NA	NA	NA
Veracruz	RWD11206	Ap144	2	NA	NA	NA	NA
Veracruz	RWD11208	Ap144	1	NA	NA	NA	NA
Veracruz	RWD11208	Ap144	2	NA	NA	NA	NA
Veracruz	RWD11211	Ap144	1	NA	NA	NA	NA
Veracruz	RWD11211	Ap144	2	NA	NA	NA	NA
Veracruz	RWD11214	Ap144	1	NA	NA	NA	NA
Veracruz	RWD11214	Ap144	2	NA	NA	NA	NA
Veracruz	RWD11244	Ap144	1	NA	NA	NA	NA
Veracruz	RWD11244	Ap144	2	NA	NA	NA	NA
Veracruz	RWD11245	Ap144	1	NA	NA	NA	NA
Veracruz	RWD11245	Ap144	2	NA	NA	NA	NA
Veracruz	RWD11246	Ap144	1	NA	NA	NA	NA
Veracruz	RWD11246	Ap144	2	NA	NA	NA	NA
Veracruz	RWD11247	Ap144	1	NA	NA	NA	NA
Veracruz	RWD11247	Ap144	2	NA	NA	NA	NA
Veracruz	RWD11248	Ap144	1	NA	NA	NA	NA
Veracruz	RWD11248	Ap144	2	NA	NA	NA	NA
Veracruz	RWD9077	Ap144	1	NA	NA	NA	NA
Veracruz	RWD9077	Ap144	2	NA	NA	NA	NA
Veracruz	VBP1093	Ap144	1	NA	NA	NA	NA
Veracruz	VBP1093	Ap144	2	NA	NA	NA	NA
Veracruz	VBP1098	Ap144	1	NA	NA	NA	NA
Veracruz	VBP1098	Ap144	2	NA	NA	NA	NA
Veracruz	VBP26	Ap144	1	NA	NA	NA	NA
Veracruz	VBP26	Ap144	2	NA	NA	NA	NA
Black_Point	FKB072	Ap146	1	123.3	123.31	4	9
Black_Point	FKB072	Ap146	2	129.2	129.43	6	11
Black_Point	FKB073	Ap146	1	135.2	135.55	8	13
Black_Point	FKB073	Ap146	2	163	163.09	17	22
Black_Point	FKB074	Ap146	1	126.7	126.37	5	10
Black_Point	FKB074	Ap146	2	132.4	132.49	7	12
Black_Point	FKB077	Ap146	1	135.5	135.55	8	13
Black_Point	FKB077	Ap146	2	148.1	147.79	12	17
Black_Point	FKB078	Ap146	1	123.7	123.31	4	9
Black_Point	FKB078	Ap146	2	132.4	132.49	7	12
Black_Point	FKB079	Ap146	1	163.5	163.09	17	22
Black_Point	FKB079	Ap146	2	163.5	163.09	17	22
Black_Point	FKB080	Ap146	1	129.4	129.43	6	11
Black_Point	FKB080	Ap146	2	138.4	138.61	9	14
Black_Point	FKB081	Ap146	1	126.6	126.37	5	10
Black_Point	FKB081	Ap146	2	148	147.79	12	17
Black_Point	FKB082	Ap146	1	117.7	117.19	2	7
Black_Point	FKB082	Ap146	2	160.3	160.03	16	21
Black_Point	FKB083	Ap146	1	135.2	135.55	8	13
Black_Point	FKB083	Ap146	2	138.2	138.61	9	14
Black_Point	FKB084	Ap146	1	132.3	132.49	7	12
Black_Point	FKB084	Ap146	2	144.8	144.73	11	16
Black_Point	FKB085	Ap146	1	129.4	129.43	6	11
Black_Point	FKB085	Ap146	2	135.3	135.55	8	13
Black_Point	FKB086	Ap146	1	144.7	144.73	11	16
Black_Point	FKB086	Ap146	2	160.5	160.03	16	21
Black_Point	FKB087	Ap146	1	123.7	123.31	4	9
Black_Point	FKB087	Ap146	2	135.4	135.55	8	13
Black_Point	FKB088	Ap146	1	123.6	123.31	4	9
Black_Point	FKB088	Ap146	2	129.5	129.43	6	11
Black_Point	FKB089	Ap146	1	126.5	126.37	5	10
Black_Point	FKB089	Ap146	2	132.4	132.49	7	12
Black_Point	FKB090	Ap146	1	123.5	123.31	4	9
Black_Point	FKB090	Ap146	2	123.5	123.31	4	9
Black_Point	FKB091	Ap146	1	123.3	123.31	4	9
Black_Point	FKB091	Ap146	2	147.8	147.79	12	17
Black_Point	FKB092	Ap146	1	126.4	126.37	5	10
Black_Point	FKB092	Ap146	2	138.3	138.61	9	14
Black_Point	FKB093	Ap146	1	147.9	147.79	12	17
Black_Point	FKB093	Ap146	2	160.2	160.03	16	21
Shasta_Valley	FKB186	Ap146	1	123.4	123.31	4	9
Shasta_Valley	FKB186	Ap146	2	123.4	123.31	4	9
Shasta_Valley	FKB187	Ap146	1	123.3	123.31	4	9
Shasta_Valley	FKB187	Ap146	2	123.3	123.31	4	9
Shasta_Valley	FKB188	Ap146	1	123.3	123.31	4	9
Shasta_Valley	FKB188	Ap146	2	129.1	129.43	6	11
Shasta_Valley	FKB189	Ap146	1	123.2	123.31	4	9
Shasta_Valley	FKB189	Ap146	2	123.2	123.31	4	9
Shasta_Valley	FKB190	Ap146	1	123.3	123.31	4	9
Shasta_Valley	FKB190	Ap146	2	126.2	126.37	5	10
Shasta_Valley	FKB191	Ap146	1	123.3	123.31	4	9
Shasta_Valley	FKB191	Ap146	2	123.3	123.31	4	9
Shasta_Valley	FKB192	Ap146	1	123.5	123.31	4	9
Shasta_Valley	FKB192	Ap146	2	123.5	123.31	4	9
Shasta_Valley	FKB193	Ap146	1	114.8	114.13	1	6
Shasta_Valley	FKB193	Ap146	2	123.5	123.31	4	9
Shasta_Valley	FKB194	Ap146	1	123.4	123.31	4	9
Shasta_Valley	FKB194	Ap146	2	123.4	123.31	4	9
Shasta_Valley	FKB195	Ap146	1	123	123.31	4	9
Shasta_Valley	FKB195	Ap146	2	123	123.31	4	9
Shasta_Valley	FKB196	Ap146	1	123.2	123.31	4	9
Shasta_Valley	FKB196	Ap146	2	126.1	126.37	5	10
Shasta_Valley	FKB197	Ap146	1	123.2	123.31	4	9
Shasta_Valley	FKB197	Ap146	2	123.2	123.31	4	9
Shasta_Valley	FKB198	Ap146	1	140.9	141.67	10	15
Shasta_Valley	FKB198	Ap146	2	168.6	169.21	19	24
Shasta_Valley	FKB199	Ap146	1	123.3	123.31	4	9
Shasta_Valley	FKB199	Ap146	2	123.3	123.31	4	9
Shasta_Valley	FKB200	Ap146	1	123.5	123.31	4	9
Shasta_Valley	FKB200	Ap146	2	123.5	123.31	4	9
Shasta_Valley	FKB201	Ap146	1	123.4	123.31	4	9
Shasta_Valley	FKB201	Ap146	2	123.4	123.31	4	9
Shasta_Valley	FKB202	Ap146	1	123.4	123.31	4	9
Shasta_Valley	FKB202	Ap146	2	123.4	123.31	4	9
Shasta_Valley	FKB203	Ap146	1	123.4	123.31	4	9
Shasta_Valley	FKB203	Ap146	2	144.6	144.73	11	16
Shasta_Valley	FKB204	Ap146	1	123.3	123.31	4	9
Shasta_Valley	FKB204	Ap146	2	144.6	144.73	11	16
Shasta_Valley	FKB205	Ap146	1	123.2	123.31	4	9
Shasta_Valley	FKB205	Ap146	2	123.2	123.31	4	9
Lerma	JNS192	Ap146	1	123.4	123.31	4	9
Lerma	JNS192	Ap146	2	151.2	150.85	13	18
Lerma	RWD10995	Ap146	1	123.4	123.31	4	9
Lerma	RWD10995	Ap146	2	144.9	144.73	11	16
Lerma	RWD11395	Ap146	1	123.4	123.31	4	9
Lerma	RWD11395	Ap146	2	138.3	138.61	9	14
Lerma	RWD11430	Ap146	1	129.4	129.43	6	11
Lerma	RWD11430	Ap146	2	144.9	144.73	11	16
Lerma	RWD12097	Ap146	1	123.5	123.31	4	9
Lerma	RWD12097	Ap146	2	141.6	141.67	10	15
Lerma	RWD12194	Ap146	1	129.3	129.43	6	11
Lerma	RWD12194	Ap146	2	159.9	160.03	16	21
Lerma	RWD12195	Ap146	1	141.7	141.67	10	15
Lerma	RWD12195	Ap146	2	154.1	153.91	14	19
Lerma	RWD12911	Ap146	1	123.4	123.31	4	9
Lerma	RWD12911	Ap146	2	151.2	150.85	13	18
Lerma	RWD12912	Ap146	1	141.6	141.67	10	15
Lerma	RWD12912	Ap146	2	141.6	141.67	10	15
Lerma	RWD12917a	Ap146	1	123.4	123.31	4	9
Lerma	RWD12917a	Ap146	2	129.3	129.43	6	11
Lerma	RWD12919a	Ap146	1	138.4	138.61	9	14
Lerma	RWD12919a	Ap146	2	151.3	150.85	13	18
Lerma	RWD12921a	Ap146	1	129.2	129.43	6	11
Lerma	RWD12921a	Ap146	2	135.2	135.55	8	13
Lerma	RWD13093	Ap146	1	129.3	129.43	6	11
Lerma	RWD13093	Ap146	2	141.6	141.67	10	15
Lerma	RWD13095	Ap146	1	123.5	123.31	4	9
Lerma	RWD13095	Ap146	2	129.4	129.43	6	11
Lerma	RWD13099	Ap146	1	129.2	129.43	6	11
Lerma	RWD13099	Ap146	2	138.3	138.61	9	14
Lerma	RWD13192	Ap146	1	129.2	129.43	6	11
Lerma	RWD13192	Ap146	2	135.1	135.55	8	13
Lerma	RWD13196	Ap146	1	129.2	129.43	6	11
Lerma	RWD13196	Ap146	2	132.2	132.49	7	12
Veracruz	RWD10008	Ap146	1	123.5	123.31	4	9
Veracruz	RWD10008	Ap146	2	123.5	123.31	4	9
Veracruz	RWD10441	Ap146	1	126.3	126.37	5	10
Veracruz	RWD10441	Ap146	2	126.3	126.37	5	10
Veracruz	RWD11144	Ap146	1	123.5	123.31	4	9
Veracruz	RWD11144	Ap146	2	126.4	126.37	5	10
Veracruz	RWD11145	Ap146	1	129.3	129.43	6	11
Veracruz	RWD11145	Ap146	2	132.2	132.49	7	12
Veracruz	RWD11204	Ap146	1	123.3	123.31	4	9
Veracruz	RWD11204	Ap146	2	123.3	123.31	4	9
Veracruz	RWD11205	Ap146	1	123.5	123.31	4	9
Veracruz	RWD11205	Ap146	2	123.5	123.31	4	9
Veracruz	RWD11206	Ap146	1	123.4	123.31	4	9
Veracruz	RWD11206	Ap146	2	123.4	123.31	4	9
Veracruz	RWD11208	Ap146	1	123.4	123.31	4	9
Veracruz	RWD11208	Ap146	2	123.4	123.31	4	9
Veracruz	RWD11211	Ap146	1	123.4	123.31	4	9
Veracruz	RWD11211	Ap146	2	123.4	123.31	4	9
Veracruz	RWD11214	Ap146	1	123.4	123.31	4	9
Veracruz	RWD11214	Ap146	2	123.4	123.31	4	9
Veracruz	RWD11244	Ap146	1	123.4	123.31	4	9
Veracruz	RWD11244	Ap146	2	123.4	123.31	4	9
Veracruz	RWD11245	Ap146	1	123.4	123.31	4	9
Veracruz	RWD11245	Ap146	2	126.3	126.37	5	10
Veracruz	RWD11246	Ap146	1	123.4	123.31	4	9
Veracruz	RWD11246	Ap146	2	132.2	132.49	7	12
Veracruz	RWD11247	Ap146	1	123.5	123.31	4	9
Veracruz	RWD11247	Ap146	2	123.5	123.31	4	9
Veracruz	RWD11248	Ap146	1	123.5	123.31	4	9
Veracruz	RWD11248	Ap146	2	129.3	129.43	6	11
Veracruz	RWD9077	Ap146	1	123.5	123.31	4	9
Veracruz	RWD9077	Ap146	2	129.4	129.43	6	11
Veracruz	VBP1093	Ap146	1	123.4	123.31	4	9
Veracruz	VBP1093	Ap146	2	123.4	123.31	4	9
Veracruz	VBP1098	Ap146	1	129.3	129.43	6	11
Veracruz	VBP1098	Ap146	2	129.3	129.43	6	11
Veracruz	VBP26	Ap146	1	123.5	123.31	4	9
Veracruz	VBP26	Ap146	2	123.5	123.31	4	9
Black_Point	FKB072	Ap15	1	270.7	269.81	9	15
Black_Point	FKB072	Ap15	2	277.2	277.53	11	17
Black_Point	FKB073	Ap15	1	274.2	273.67	10	16
Black_Point	FKB073	Ap15	2	274.2	273.67	10	16
Black_Point	FKB074	Ap15	1	280.7	281.39	12	18
Black_Point	FKB074	Ap15	2	283.7	285.25	13	19
Black_Point	FKB077	Ap15	1	281.6	281.39	12	18
Black_Point	FKB077	Ap15	2	293.7	292.97	15	21
Black_Point	FKB078	Ap15	1	237.9	238.93	1	7
Black_Point	FKB078	Ap15	2	237.9	238.93	1	7
Black_Point	FKB079	Ap15	1	266.5	265.95	8	14
Black_Point	FKB079	Ap15	2	266.5	265.95	8	14
Black_Point	FKB080	Ap15	1	266.4	265.95	8	14
Black_Point	FKB080	Ap15	2	266.4	265.95	8	14
Black_Point	FKB081	Ap15	1	270.2	269.81	9	15
Black_Point	FKB081	Ap15	2	273.9	273.67	10	16
Black_Point	FKB082	Ap15	1	266.9	265.95	8	14
Black_Point	FKB082	Ap15	2	278.2	277.53	11	17
Black_Point	FKB083	Ap15	1	259.2	258.23	6	12
Black_Point	FKB083	Ap15	2	266.8	265.95	8	14
Black_Point	FKB084	Ap15	1	270.5	269.81	9	15
Black_Point	FKB084	Ap15	2	274.2	273.67	10	16
Black_Point	FKB085	Ap15	1	247	246.65	3	9
Black_Point	FKB085	Ap15	2	280.9	281.39	12	18
Black_Point	FKB086	Ap15	1	270.3	269.81	9	15
Black_Point	FKB086	Ap15	2	277.8	277.53	11	17
Black_Point	FKB087	Ap15	1	262.5	262.09	7	13
Black_Point	FKB087	Ap15	2	266.3	265.95	8	14
Black_Point	FKB088	Ap15	1	313.6	312.27	20	26
Black_Point	FKB088	Ap15	2	313.6	312.27	20	26
Black_Point	FKB089	Ap15	1	264.4	265.95	8	14
Black_Point	FKB089	Ap15	2	269.1	269.81	9	15
Black_Point	FKB090	Ap15	1	266.7	265.95	8	14
Black_Point	FKB090	Ap15	2	270.5	269.81	9	15
Black_Point	FKB091	Ap15	1	270.7	269.81	9	15
Black_Point	FKB091	Ap15	2	270.7	269.81	9	15
Black_Point	FKB092	Ap15	1	277.1	277.53	11	17
Black_Point	FKB092	Ap15	2	277.1	277.53	11	17
Black_Point	FKB093	Ap15	1	266.6	265.95	8	14
Black_Point	FKB093	Ap15	2	294	292.97	15	21
Shasta_Valley	FKB186	Ap15	1	261.9	262.09	7	13
Shasta_Valley	FKB186	Ap15	2	272.6	273.67	10	16
Shasta_Valley	FKB187	Ap15	1	273.9	273.67	10	16
Shasta_Valley	FKB187	Ap15	2	283.6	285.25	13	19
Shasta_Valley	FKB188	Ap15	1	268.8	269.81	9	15
Shasta_Valley	FKB188	Ap15	2	268.8	269.81	9	15
Shasta_Valley	FKB189	Ap15	1	268	269.81	9	15
Shasta_Valley	FKB189	Ap15	2	274.7	273.67	10	16
Shasta_Valley	FKB190	Ap15	1	267.1	265.95	8	14
Shasta_Valley	FKB190	Ap15	2	285.4	285.25	13	19
Shasta_Valley	FKB191	Ap15	1	274.3	273.67	10	16
Shasta_Valley	FKB191	Ap15	2	274.3	273.67	10	16
Shasta_Valley	FKB192	Ap15	1	272.3	273.67	10	16
Shasta_Valley	FKB192	Ap15	2	278	277.53	11	17
Shasta_Valley	FKB193	Ap15	1	256.4	258.23	6	12
Shasta_Valley	FKB193	Ap15	2	277.4	277.53	11	17
Shasta_Valley	FKB194	Ap15	1	276.7	277.53	11	17
Shasta_Valley	FKB194	Ap15	2	289.2	289.11	14	20
Shasta_Valley	FKB195	Ap15	1	273.9	273.67	10	16
Shasta_Valley	FKB195	Ap15	2	277.7	277.53	11	17
Shasta_Valley	FKB196	Ap15	1	275.7	277.53	11	17
Shasta_Valley	FKB196	Ap15	2	277.6	277.53	11	17
Shasta_Valley	FKB197	Ap15	1	277.5	277.53	11	17
Shasta_Valley	FKB197	Ap15	2	277.5	277.53	11	17
Shasta_Valley	FKB198	Ap15	1	247.1	246.65	3	9
Shasta_Valley	FKB198	Ap15	2	272	273.67	10	16
Shasta_Valley	FKB199	Ap15	1	248.3	246.65	3	9
Shasta_Valley	FKB199	Ap15	2	276.6	277.53	11	17
Shasta_Valley	FKB200	Ap15	1	277.5	277.53	11	17
Shasta_Valley	FKB200	Ap15	2	282.3	281.39	12	18
Shasta_Valley	FKB201	Ap15	1	276.4	277.53	11	17
Shasta_Valley	FKB201	Ap15	2	276.4	277.53	11	17
Shasta_Valley	FKB202	Ap15	1	259.3	258.23	6	12
Shasta_Valley	FKB202	Ap15	2	276.1	277.53	11	17
Shasta_Valley	FKB203	Ap15	1	261.3	262.09	7	13
Shasta_Valley	FKB203	Ap15	2	261.3	262.09	7	13
Shasta_Valley	FKB204	Ap15	1	270.4	269.81	9	15
Shasta_Valley	FKB204	Ap15	2	279.8	281.39	12	18
Shasta_Valley	FKB205	Ap15	1	270.4	269.81	9	15
Shasta_Valley	FKB205	Ap15	2	279.5	281.39	12	18
Lerma	JNS192	Ap15	1	NA	NA	NA	NA
Lerma	JNS192	Ap15	2	NA	NA	NA	NA
Lerma	RWD10995	Ap15	1	NA	NA	NA	NA
Lerma	RWD10995	Ap15	2	NA	NA	NA	NA
Lerma	RWD11395	Ap15	1	NA	NA	NA	NA
Lerma	RWD11395	Ap15	2	NA	NA	NA	NA
Lerma	RWD11430	Ap15	1	NA	NA	NA	NA
Lerma	RWD11430	Ap15	2	NA	NA	NA	NA
Lerma	RWD12097	Ap15	1	NA	NA	NA	NA
Lerma	RWD12097	Ap15	2	NA	NA	NA	NA
Lerma	RWD12194	Ap15	1	NA	NA	NA	NA
Lerma	RWD12194	Ap15	2	NA	NA	NA	NA
Lerma	RWD12195	Ap15	1	NA	NA	NA	NA
Lerma	RWD12195	Ap15	2	NA	NA	NA	NA
Lerma	RWD12911	Ap15	1	NA	NA	NA	NA
Lerma	RWD12911	Ap15	2	NA	NA	NA	NA
Lerma	RWD12912	Ap15	1	NA	NA	NA	NA
Lerma	RWD12912	Ap15	2	NA	NA	NA	NA
Lerma	RWD12917a	Ap15	1	NA	NA	NA	NA
Lerma	RWD12917a	Ap15	2	NA	NA	NA	NA
Lerma	RWD12919a	Ap15	1	NA	NA	NA	NA
Lerma	RWD12919a	Ap15	2	NA	NA	NA	NA
Lerma	RWD12921a	Ap15	1	NA	NA	NA	NA
Lerma	RWD12921a	Ap15	2	NA	NA	NA	NA
Lerma	RWD13093	Ap15	1	NA	NA	NA	NA
Lerma	RWD13093	Ap15	2	NA	NA	NA	NA
Lerma	RWD13095	Ap15	1	NA	NA	NA	NA
Lerma	RWD13095	Ap15	2	NA	NA	NA	NA
Lerma	RWD13099	Ap15	1	NA	NA	NA	NA
Lerma	RWD13099	Ap15	2	NA	NA	NA	NA
Lerma	RWD13192	Ap15	1	NA	NA	NA	NA
Lerma	RWD13192	Ap15	2	NA	NA	NA	NA
Lerma	RWD13196	Ap15	1	NA	NA	NA	NA
Lerma	RWD13196	Ap15	2	NA	NA	NA	NA
Veracruz	RWD10008	Ap15	1	NA	NA	NA	NA
Veracruz	RWD10008	Ap15	2	NA	NA	NA	NA
Veracruz	RWD10441	Ap15	1	NA	NA	NA	NA
Veracruz	RWD10441	Ap15	2	NA	NA	NA	NA
Veracruz	RWD11144	Ap15	1	NA	NA	NA	NA
Veracruz	RWD11144	Ap15	2	NA	NA	NA	NA
Veracruz	RWD11145	Ap15	1	NA	NA	NA	NA
Veracruz	RWD11145	Ap15	2	NA	NA	NA	NA
Veracruz	RWD11204	Ap15	1	NA	NA	NA	NA
Veracruz	RWD11204	Ap15	2	NA	NA	NA	NA
Veracruz	RWD11205	Ap15	1	NA	NA	NA	NA
Veracruz	RWD11205	Ap15	2	NA	NA	NA	NA
Veracruz	RWD11206	Ap15	1	NA	NA	NA	NA
Veracruz	RWD11206	Ap15	2	NA	NA	NA	NA
Veracruz	RWD11208	Ap15	1	NA	NA	NA	NA
Veracruz	RWD11208	Ap15	2	NA	NA	NA	NA
Veracruz	RWD11211	Ap15	1	NA	NA	NA	NA
Veracruz	RWD11211	Ap15	2	NA	NA	NA	NA
Veracruz	RWD11214	Ap15	1	NA	NA	NA	NA
Veracruz	RWD11214	Ap15	2	NA	NA	NA	NA
Veracruz	RWD11244	Ap15	1	NA	NA	NA	NA
Veracruz	RWD11244	Ap15	2	NA	NA	NA	NA
Veracruz	RWD11245	Ap15	1	NA	NA	NA	NA
Veracruz	RWD11245	Ap15	2	NA	NA	NA	NA
Veracruz	RWD11246	Ap15	1	NA	NA	NA	NA
Veracruz	RWD11246	Ap15	2	NA	NA	NA	NA
Veracruz	RWD11247	Ap15	1	NA	NA	NA	NA
Veracruz	RWD11247	Ap15	2	NA	NA	NA	NA
Veracruz	RWD11248	Ap15	1	NA	NA	NA	NA
Veracruz	RWD11248	Ap15	2	NA	NA	NA	NA
Veracruz	RWD9077	Ap15	1	NA	NA	NA	NA
Veracruz	RWD9077	Ap15	2	NA	NA	NA	NA
Veracruz	VBP1093	Ap15	1	NA	NA	NA	NA
Veracruz	VBP1093	Ap15	2	NA	NA	NA	NA
Veracruz	VBP1098	Ap15	1	NA	NA	NA	NA
Veracruz	VBP1098	Ap15	2	NA	NA	NA	NA
Veracruz	VBP26	Ap15	1	NA	NA	NA	NA
Veracruz	VBP26	Ap15	2	NA	NA	NA	NA
Black_Point	FKB072	Ap160	1	130.1	130.2	1	6
Black_Point	FKB072	Ap160	2	130.1	130.2	1	6
Black_Point	FKB073	Ap160	1	133.4	133.5	2	7
Black_Point	FKB073	Ap160	2	139.9	140.1	4	9
Black_Point	FKB074	Ap160	1	139.9	140.1	4	9
Black_Point	FKB074	Ap160	2	143.4	143.4	5	10
Black_Point	FKB077	Ap160	1	130.2	130.2	1	6
Black_Point	FKB077	Ap160	2	150.3	150	7	12
Black_Point	FKB078	Ap160	1	130.2	130.2	1	6
Black_Point	FKB078	Ap160	2	130.2	130.2	1	6
Black_Point	FKB079	Ap160	1	130.3	130.2	1	6
Black_Point	FKB079	Ap160	2	133.3	133.5	2	7
Black_Point	FKB080	Ap160	1	130.2	130.2	1	6
Black_Point	FKB080	Ap160	2	139.9	140.1	4	9
Black_Point	FKB081	Ap160	1	139.9	140.1	4	9
Black_Point	FKB081	Ap160	2	153.4	153.3	8	13
Black_Point	FKB082	Ap160	1	130.2	130.2	1	6
Black_Point	FKB082	Ap160	2	146.9	146.7	6	11
Black_Point	FKB083	Ap160	1	130.2	130.2	1	6
Black_Point	FKB083	Ap160	2	153.4	153.3	8	13
Black_Point	FKB084	Ap160	1	140	140.1	4	9
Black_Point	FKB084	Ap160	2	143.4	143.4	5	10
Black_Point	FKB085	Ap160	1	130.2	130.2	1	6
Black_Point	FKB085	Ap160	2	130.2	130.2	1	6
Black_Point	FKB086	Ap160	1	130.2	130.2	1	6
Black_Point	FKB086	Ap160	2	140	140.1	4	9
Black_Point	FKB087	Ap160	1	130.1	130.2	1	6
Black_Point	FKB087	Ap160	2	133.2	133.5	2	7
Black_Point	FKB088	Ap160	1	130.2	130.2	1	6
Black_Point	FKB088	Ap160	2	146.9	146.7	6	11
Black_Point	FKB089	Ap160	1	139.9	140.1	4	9
Black_Point	FKB089	Ap160	2	156.5	156.6	9	14
Black_Point	FKB090	Ap160	1	143.5	143.4	5	10
Black_Point	FKB090	Ap160	2	146.8	146.7	6	11
Black_Point	FKB091	Ap160	1	133.3	133.5	2	7
Black_Point	FKB091	Ap160	2	139.9	140.1	4	9
Black_Point	FKB092	Ap160	1	130.2	130.2	1	6
Black_Point	FKB092	Ap160	2	143.3	143.4	5	10
Black_Point	FKB093	Ap160	1	146.7	146.7	6	11
Black_Point	FKB093	Ap160	2	150.2	150	7	12
Shasta_Valley	FKB186	Ap160	1	130.1	130.2	1	6
Shasta_Valley	FKB186	Ap160	2	130.1	130.2	1	6
Shasta_Valley	FKB187	Ap160	1	146.9	146.7	6	11
Shasta_Valley	FKB187	Ap160	2	146.9	146.7	6	11
Shasta_Valley	FKB188	Ap160	1	130.1	130.2	1	6
Shasta_Valley	FKB188	Ap160	2	130.1	130.2	1	6
Shasta_Valley	FKB189	Ap160	1	143.4	143.4	5	10
Shasta_Valley	FKB189	Ap160	2	143.4	143.4	5	10
Shasta_Valley	FKB190	Ap160	1	146.8	146.7	6	11
Shasta_Valley	FKB190	Ap160	2	146.8	146.7	6	11
Shasta_Valley	FKB191	Ap160	1	130.4	130.2	1	6
Shasta_Valley	FKB191	Ap160	2	146.9	146.7	6	11
Shasta_Valley	FKB192	Ap160	1	130.2	130.2	1	6
Shasta_Valley	FKB192	Ap160	2	139.9	140.1	4	9
Shasta_Valley	FKB193	Ap160	1	130.3	130.2	1	6
Shasta_Valley	FKB193	Ap160	2	133.3	133.5	2	7
Shasta_Valley	FKB194	Ap160	1	146.9	146.7	6	11
Shasta_Valley	FKB194	Ap160	2	146.9	146.7	6	11
Shasta_Valley	FKB195	Ap160	1	130.4	130.2	1	6
Shasta_Valley	FKB195	Ap160	2	139.9	140.1	4	9
Shasta_Valley	FKB196	Ap160	1	130.2	130.2	1	6
Shasta_Valley	FKB196	Ap160	2	153.5	153.3	8	13
Shasta_Valley	FKB197	Ap160	1	130.2	130.2	1	6
Shasta_Valley	FKB197	Ap160	2	130.2	130.2	1	6
Shasta_Valley	FKB198	Ap160	1	133.3	133.5	2	7
Shasta_Valley	FKB198	Ap160	2	133.3	133.5	2	7
Shasta_Valley	FKB199	Ap160	1	130.3	130.2	1	6
Shasta_Valley	FKB199	Ap160	2	146.9	146.7	6	11
Shasta_Valley	FKB200	Ap160	1	133.3	133.5	2	7
Shasta_Valley	FKB200	Ap160	2	133.3	133.5	2	7
Shasta_Valley	FKB201	Ap160	1	130.2	130.2	1	6
Shasta_Valley	FKB201	Ap160	2	130.2	130.2	1	6
Shasta_Valley	FKB202	Ap160	1	143.4	143.4	5	10
Shasta_Valley	FKB202	Ap160	2	146.9	146.7	6	11
Shasta_Valley	FKB203	Ap160	1	130.1	130.2	1	6
Shasta_Valley	FKB203	Ap160	2	130.1	130.2	1	6
Shasta_Valley	FKB204	Ap160	1	130.2	130.2	1	6
Shasta_Valley	FKB204	Ap160	2	139.9	140.1	4	9
Shasta_Valley	FKB205	Ap160	1	133.4	133.5	2	7
Shasta_Valley	FKB205	Ap160	2	133.4	133.5	2	7
Lerma	JNS192	Ap160	1	130.2	130.2	1	6
Lerma	JNS192	Ap160	2	130.2	130.2	1	6
Lerma	RWD10995	Ap160	1	130.3	130.2	1	6
Lerma	RWD10995	Ap160	2	130.3	130.2	1	6
Lerma	RWD11395	Ap160	1	139.9	140.1	4	9
Lerma	RWD11395	Ap160	2	139.9	140.1	4	9
Lerma	RWD11430	Ap160	1	130.4	130.2	1	6
Lerma	RWD11430	Ap160	2	150.3	150	7	12
Lerma	RWD12097	Ap160	1	130.2	130.2	1	6
Lerma	RWD12097	Ap160	2	130.2	130.2	1	6
Lerma	RWD12194	Ap160	1	130.1	130.2	1	6
Lerma	RWD12194	Ap160	2	162.7	163.2	11	16
Lerma	RWD12195	Ap160	1	130.3	130.2	1	6
Lerma	RWD12195	Ap160	2	140	140.1	4	9
Lerma	RWD12911	Ap160	1	140	140.1	4	9
Lerma	RWD12911	Ap160	2	143.5	143.4	5	10
Lerma	RWD12912	Ap160	1	130.3	130.2	1	6
Lerma	RWD12912	Ap160	2	153.5	153.3	8	13
Lerma	RWD12917a	Ap160	1	130.3	130.2	1	6
Lerma	RWD12917a	Ap160	2	139.9	140.1	4	9
Lerma	RWD12919a	Ap160	1	130.2	130.2	1	6
Lerma	RWD12919a	Ap160	2	130.2	130.2	1	6
Lerma	RWD12921a	Ap160	1	130.2	130.2	1	6
Lerma	RWD12921a	Ap160	2	156.5	156.6	9	14
Lerma	RWD13093	Ap160	1	130.2	130.2	1	6
Lerma	RWD13093	Ap160	2	143.5	143.4	5	10
Lerma	RWD13095	Ap160	1	130.3	130.2	1	6
Lerma	RWD13095	Ap160	2	140	140.1	4	9
Lerma	RWD13099	Ap160	1	153.3	153.3	8	13
Lerma	RWD13099	Ap160	2	153.3	153.3	8	13
Lerma	RWD13192	Ap160	1	140	140.1	4	9
Lerma	RWD13192	Ap160	2	162.7	163.2	11	16
Lerma	RWD13196	Ap160	1	130.3	130.2	1	6
Lerma	RWD13196	Ap160	2	143.5	143.4	5	10
Veracruz	RWD10008	Ap160	1	130.2	130.2	1	6
Veracruz	RWD10008	Ap160	2	143.4	143.4	5	10
Veracruz	RWD10441	Ap160	1	NA	NA	NA	NA
Veracruz	RWD10441	Ap160	2	NA	NA	NA	NA
Veracruz	RWD11144	Ap160	1	130.3	130.2	1	6
Veracruz	RWD11144	Ap160	2	143.5	143.4	5	10
Veracruz	RWD11145	Ap160	1	130	130.2	1	6
Veracruz	RWD11145	Ap160	2	143.3	143.4	5	10
Veracruz	RWD11204	Ap160	1	143.4	143.4	5	10
Veracruz	RWD11204	Ap160	2	143.4	143.4	5	10
Veracruz	RWD11205	Ap160	1	130.2	130.2	1	6
Veracruz	RWD11205	Ap160	2	143.4	143.4	5	10
Veracruz	RWD11206	Ap160	1	130.2	130.2	1	6
Veracruz	RWD11206	Ap160	2	143.4	143.4	5	10
Veracruz	RWD11208	Ap160	1	143.4	143.4	5	10
Veracruz	RWD11208	Ap160	2	143.4	143.4	5	10
Veracruz	RWD11211	Ap160	1	130.2	130.2	1	6
Veracruz	RWD11211	Ap160	2	143.4	143.4	5	10
Veracruz	RWD11214	Ap160	1	143.5	143.4	5	10
Veracruz	RWD11214	Ap160	2	143.5	143.4	5	10
Veracruz	RWD11244	Ap160	1	143.4	143.4	5	10
Veracruz	RWD11244	Ap160	2	143.4	143.4	5	10
Veracruz	RWD11245	Ap160	1	130.2	130.2	1	6
Veracruz	RWD11245	Ap160	2	143.4	143.4	5	10
Veracruz	RWD11246	Ap160	1	143.5	143.4	5	10
Veracruz	RWD11246	Ap160	2	143.5	143.4	5	10
Veracruz	RWD11247	Ap160	1	143.4	143.4	5	10
Veracruz	RWD11247	Ap160	2	143.4	143.4	5	10
Veracruz	RWD11248	Ap160	1	143.4	143.4	5	10
Veracruz	RWD11248	Ap160	2	143.4	143.4	5	10
Veracruz	RWD9077	Ap160	1	130.1	130.2	1	6
Veracruz	RWD9077	Ap160	2	150.2	150	7	12
Veracruz	VBP1093	Ap160	1	130.2	130.2	1	6
Veracruz	VBP1093	Ap160	2	130.2	130.2	1	6
Veracruz	VBP1098	Ap160	1	130.2	130.2	1	6
Veracruz	VBP1098	Ap160	2	143.4	143.4	5	10
Veracruz	VBP26	Ap160	1	143.5	143.4	5	10
Veracruz	VBP26	Ap160	2	143.5	143.4	5	10
Black_Point	FKB072	Ap38	1	273.2	273.01	5	14
Black_Point	FKB072	Ap38	2	276.9	276.85	6	15
Black_Point	FKB073	Ap38	1	265.6	265.33	3	12
Black_Point	FKB073	Ap38	2	269.4	269.17	4	13
Black_Point	FKB074	Ap38	1	277.1	276.85	6	15
Black_Point	FKB074	Ap38	2	284.6	284.53	8	17
Black_Point	FKB077	Ap38	1	281.2	280.69	7	16
Black_Point	FKB077	Ap38	2	281.2	280.69	7	16
Black_Point	FKB078	Ap38	1	273.2	273.01	5	14
Black_Point	FKB078	Ap38	2	273.2	273.01	5	14
Black_Point	FKB079	Ap38	1	269.2	269.17	4	13
Black_Point	FKB079	Ap38	2	276.7	276.85	6	15
Black_Point	FKB080	Ap38	1	265.4	265.33	3	12
Black_Point	FKB080	Ap38	2	272.9	273.01	5	14
Black_Point	FKB081	Ap38	1	269.8	269.17	4	13
Black_Point	FKB081	Ap38	2	273.5	273.01	5	14
Black_Point	FKB082	Ap38	1	273.5	273.01	5	14
Black_Point	FKB082	Ap38	2	273.5	273.01	5	14
Black_Point	FKB083	Ap38	1	269.5	269.17	4	13
Black_Point	FKB083	Ap38	2	277	276.85	6	15
Black_Point	FKB084	Ap38	1	265.8	265.33	3	12
Black_Point	FKB084	Ap38	2	265.8	265.33	3	12
Black_Point	FKB085	Ap38	1	276.8	276.85	6	15
Black_Point	FKB085	Ap38	2	276.8	276.85	6	15
Black_Point	FKB086	Ap38	1	276.8	276.85	6	15
Black_Point	FKB086	Ap38	2	276.8	276.85	6	15
Black_Point	FKB087	Ap38	1	272.9	273.01	5	14
Black_Point	FKB087	Ap38	2	280.5	280.69	7	16
Black_Point	FKB088	Ap38	1	276.9	276.85	6	15
Black_Point	FKB088	Ap38	2	280.6	280.69	7	16
Black_Point	FKB089	Ap38	1	269.9	269.17	4	13
Black_Point	FKB089	Ap38	2	269.9	269.17	4	13
Black_Point	FKB090	Ap38	1	277.1	276.85	6	15
Black_Point	FKB090	Ap38	2	277.1	276.85	6	15
Black_Point	FKB091	Ap38	1	277	276.85	6	15
Black_Point	FKB091	Ap38	2	280.9	280.69	7	16
Black_Point	FKB092	Ap38	1	277	276.85	6	15
Black_Point	FKB092	Ap38	2	280.8	280.69	7	16
Black_Point	FKB093	Ap38	1	269.4	269.17	4	13
Black_Point	FKB093	Ap38	2	269.4	269.17	4	13
Shasta_Valley	FKB186	Ap38	1	269.5	269.17	4	13
Shasta_Valley	FKB186	Ap38	2	280.7	280.69	7	16
Shasta_Valley	FKB187	Ap38	1	265.6	265.33	3	12
Shasta_Valley	FKB187	Ap38	2	269.3	269.17	4	13
Shasta_Valley	FKB188	Ap38	1	257.7	257.65	1	10
Shasta_Valley	FKB188	Ap38	2	272.8	273.01	5	14
Shasta_Valley	FKB189	Ap38	1	272.8	273.01	5	14
Shasta_Valley	FKB189	Ap38	2	280.4	280.69	7	16
Shasta_Valley	FKB190	Ap38	1	269.2	269.17	4	13
Shasta_Valley	FKB190	Ap38	2	276.7	276.85	6	15
Shasta_Valley	FKB191	Ap38	1	269.9	269.17	4	13
Shasta_Valley	FKB191	Ap38	2	284.8	284.53	8	17
Shasta_Valley	FKB192	Ap38	1	269.8	269.17	4	13
Shasta_Valley	FKB192	Ap38	2	277.3	276.85	6	15
Shasta_Valley	FKB193	Ap38	1	280.9	280.69	7	16
Shasta_Valley	FKB193	Ap38	2	280.9	280.69	7	16
Shasta_Valley	FKB194	Ap38	1	273.5	273.01	5	14
Shasta_Valley	FKB194	Ap38	2	277.2	276.85	6	15
Shasta_Valley	FKB195	Ap38	1	269.5	269.17	4	13
Shasta_Valley	FKB195	Ap38	2	276.9	276.85	6	15
Shasta_Valley	FKB196	Ap38	1	269.3	269.17	4	13
Shasta_Valley	FKB196	Ap38	2	280.6	280.69	7	16
Shasta_Valley	FKB197	Ap38	1	269.1	269.17	4	13
Shasta_Valley	FKB197	Ap38	2	269.1	269.17	4	13
Shasta_Valley	FKB198	Ap38	1	269.3	269.17	4	13
Shasta_Valley	FKB198	Ap38	2	273	273.01	5	14
Shasta_Valley	FKB199	Ap38	1	277.3	276.85	6	15
Shasta_Valley	FKB199	Ap38	2	281.1	280.69	7	16
Shasta_Valley	FKB200	Ap38	1	277.2	276.85	6	15
Shasta_Valley	FKB200	Ap38	2	280.9	280.69	7	16
Shasta_Valley	FKB201	Ap38	1	269.7	269.17	4	13
Shasta_Valley	FKB201	Ap38	2	269.7	269.17	4	13
Shasta_Valley	FKB202	Ap38	1	269.5	269.17	4	13
Shasta_Valley	FKB202	Ap38	2	273.3	273.01	5	14
Shasta_Valley	FKB203	Ap38	1	273	273.01	5	14
Shasta_Valley	FKB203	Ap38	2	273	273.01	5	14
Shasta_Valley	FKB204	Ap38	1	276.7	276.85	6	15
Shasta_Valley	FKB204	Ap38	2	280.5	280.69	7	16
Shasta_Valley	FKB205	Ap38	1	269	269.17	4	13
Shasta_Valley	FKB205	Ap38	2	272.8	273.01	5	14
Lerma	JNS192	Ap38	1	NA	NA	NA	NA
Lerma	JNS192	Ap38	2	NA	NA	NA	NA
Lerma	RWD10995	Ap38	1	NA	NA	NA	NA
Lerma	RWD10995	Ap38	2	NA	NA	NA	NA
Lerma	RWD11395	Ap38	1	NA	NA	NA	NA
Lerma	RWD11395	Ap38	2	NA	NA	NA	NA
Lerma	RWD11430	Ap38	1	NA	NA	NA	NA
Lerma	RWD11430	Ap38	2	NA	NA	NA	NA
Lerma	RWD12097	Ap38	1	NA	NA	NA	NA
Lerma	RWD12097	Ap38	2	NA	NA	NA	NA
Lerma	RWD12194	Ap38	1	NA	NA	NA	NA
Lerma	RWD12194	Ap38	2	NA	NA	NA	NA
Lerma	RWD12195	Ap38	1	NA	NA	NA	NA
Lerma	RWD12195	Ap38	2	NA	NA	NA	NA
Lerma	RWD12911	Ap38	1	NA	NA	NA	NA
Lerma	RWD12911	Ap38	2	NA	NA	NA	NA
Lerma	RWD12912	Ap38	1	NA	NA	NA	NA
Lerma	RWD12912	Ap38	2	NA	NA	NA	NA
Lerma	RWD12917a	Ap38	1	NA	NA	NA	NA
Lerma	RWD12917a	Ap38	2	NA	NA	NA	NA
Lerma	RWD12919a	Ap38	1	NA	NA	NA	NA
Lerma	RWD12919a	Ap38	2	NA	NA	NA	NA
Lerma	RWD12921a	Ap38	1	NA	NA	NA	NA
Lerma	RWD12921a	Ap38	2	NA	NA	NA	NA
Lerma	RWD13093	Ap38	1	NA	NA	NA	NA
Lerma	RWD13093	Ap38	2	NA	NA	NA	NA
Lerma	RWD13095	Ap38	1	NA	NA	NA	NA
Lerma	RWD13095	Ap38	2	NA	NA	NA	NA
Lerma	RWD13099	Ap38	1	NA	NA	NA	NA
Lerma	RWD13099	Ap38	2	NA	NA	NA	NA
Lerma	RWD13192	Ap38	1	NA	NA	NA	NA
Lerma	RWD13192	Ap38	2	NA	NA	NA	NA
Lerma	RWD13196	Ap38	1	NA	NA	NA	NA
Lerma	RWD13196	Ap38	2	NA	NA	NA	NA
Veracruz	RWD10008	Ap38	1	NA	NA	NA	NA
Veracruz	RWD10008	Ap38	2	NA	NA	NA	NA
Veracruz	RWD10441	Ap38	1	NA	NA	NA	NA
Veracruz	RWD10441	Ap38	2	NA	NA	NA	NA
Veracruz	RWD11144	Ap38	1	NA	NA	NA	NA
Veracruz	RWD11144	Ap38	2	NA	NA	NA	NA
Veracruz	RWD11145	Ap38	1	NA	NA	NA	NA
Veracruz	RWD11145	Ap38	2	NA	NA	NA	NA
Veracruz	RWD11204	Ap38	1	NA	NA	NA	NA
Veracruz	RWD11204	Ap38	2	NA	NA	NA	NA
Veracruz	RWD11205	Ap38	1	NA	NA	NA	NA
Veracruz	RWD11205	Ap38	2	NA	NA	NA	NA
Veracruz	RWD11206	Ap38	1	NA	NA	NA	NA
Veracruz	RWD11206	Ap38	2	NA	NA	NA	NA
Veracruz	RWD11208	Ap38	1	NA	NA	NA	NA
Veracruz	RWD11208	Ap38	2	NA	NA	NA	NA
Veracruz	RWD11211	Ap38	1	NA	NA	NA	NA
Veracruz	RWD11211	Ap38	2	NA	NA	NA	NA
Veracruz	RWD11214	Ap38	1	NA	NA	NA	NA
Veracruz	RWD11214	Ap38	2	NA	NA	NA	NA
Veracruz	RWD11244	Ap38	1	NA	NA	NA	NA
Veracruz	RWD11244	Ap38	2	NA	NA	NA	NA
Veracruz	RWD11245	Ap38	1	NA	NA	NA	NA
Veracruz	RWD11245	Ap38	2	NA	NA	NA	NA
Veracruz	RWD11246	Ap38	1	NA	NA	NA	NA
Veracruz	RWD11246	Ap38	2	NA	NA	NA	NA
Veracruz	RWD11247	Ap38	1	NA	NA	NA	NA
Veracruz	RWD11247	Ap38	2	NA	NA	NA	NA
Veracruz	RWD11248	Ap38	1	NA	NA	NA	NA
Veracruz	RWD11248	Ap38	2	NA	NA	NA	NA
Veracruz	RWD9077	Ap38	1	NA	NA	NA	NA
Veracruz	RWD9077	Ap38	2	NA	NA	NA	NA
Veracruz	VBP1093	Ap38	1	NA	NA	NA	NA
Veracruz	VBP1093	Ap38	2	NA	NA	NA	NA
Veracruz	VBP1098	Ap38	1	NA	NA	NA	NA
Veracruz	VBP1098	Ap38	2	NA	NA	NA	NA
Veracruz	VBP26	Ap38	1	NA	NA	NA	NA
Veracruz	VBP26	Ap38	2	NA	NA	NA	NA
Black_Point	FKB072	Ap49	1	205.1	205.1	6	18
Black_Point	FKB072	Ap49	2	221.1	221.1	11	23
Black_Point	FKB073	Ap49	1	221	221.1	11	23
Black_Point	FKB073	Ap49	2	221	221.1	11	23
Black_Point	FKB074	Ap49	1	221	221.1	11	23
Black_Point	FKB074	Ap49	2	233.8	233.9	15	27
Black_Point	FKB077	Ap49	1	211.4	211.5	8	20
Black_Point	FKB077	Ap49	2	227.4	227.5	13	25
Black_Point	FKB078	Ap49	1	205	205.1	6	18
Black_Point	FKB078	Ap49	2	240.2	240.3	17	29
Black_Point	FKB079	Ap49	1	205.1	205.1	6	18
Black_Point	FKB079	Ap49	2	205.1	205.1	6	18
Black_Point	FKB080	Ap49	1	204.9	205.1	6	18
Black_Point	FKB080	Ap49	2	220.9	221.1	11	23
Black_Point	FKB081	Ap49	1	221.1	221.1	11	23
Black_Point	FKB081	Ap49	2	NA	NA	NA	NA
Black_Point	FKB082	Ap49	1	227.3	227.5	13	25
Black_Point	FKB082	Ap49	2	236.8	237.1	16	28
Black_Point	FKB083	Ap49	1	205	205.1	6	18
Black_Point	FKB083	Ap49	2	205	205.1	6	18
Black_Point	FKB084	Ap49	1	227.4	227.5	13	25
Black_Point	FKB084	Ap49	2	227.4	227.5	13	25
Black_Point	FKB085	Ap49	1	205	205.1	6	18
Black_Point	FKB085	Ap49	2	233.8	233.9	15	27
Black_Point	FKB086	Ap49	1	221.1	221.1	11	23
Black_Point	FKB086	Ap49	2	233.8	233.9	15	27
Black_Point	FKB087	Ap49	1	205	205.1	6	18
Black_Point	FKB087	Ap49	2	236.9	237.1	16	28
Black_Point	FKB088	Ap49	1	205.2	205.1	6	18
Black_Point	FKB088	Ap49	2	218	217.9	10	22
Black_Point	FKB089	Ap49	1	205.2	205.1	6	18
Black_Point	FKB089	Ap49	2	221.1	221.1	11	23
Black_Point	FKB090	Ap49	1	221.2	221.1	11	23
Black_Point	FKB090	Ap49	2	221.2	221.1	11	23
Black_Point	FKB091	Ap49	1	227.5	227.5	13	25
Black_Point	FKB091	Ap49	2	NA	NA	NA	NA
Black_Point	FKB092	Ap49	1	233.9	233.9	15	27
Black_Point	FKB092	Ap49	2	233.9	233.9	15	27
Black_Point	FKB093	Ap49	1	227.4	227.5	13	25
Black_Point	FKB093	Ap49	2	233.8	233.9	15	27
Shasta_Valley	FKB186	Ap49	1	211.6	211.5	8	20
Shasta_Valley	FKB186	Ap49	2	224.2	224.3	12	24
Shasta_Valley	FKB187	Ap49	1	211.5	211.5	8	20
Shasta_Valley	FKB187	Ap49	2	221	221.1	11	23
Shasta_Valley	FKB188	Ap49	1	205.1	205.1	6	18
Shasta_Valley	FKB188	Ap49	2	230.6	230.7	14	26
Shasta_Valley	FKB189	Ap49	1	221	221.1	11	23
Shasta_Valley	FKB189	Ap49	2	230.5	230.7	14	26
Shasta_Valley	FKB190	Ap49	1	211.5	211.5	8	20
Shasta_Valley	FKB190	Ap49	2	NA	NA	NA	NA
Shasta_Valley	FKB191	Ap49	1	224.3	224.3	12	24
Shasta_Valley	FKB191	Ap49	2	236.8	237.1	16	28
Shasta_Valley	FKB192	Ap49	1	211.5	211.5	8	20
Shasta_Valley	FKB192	Ap49	2	233.9	233.9	15	27
Shasta_Valley	FKB193	Ap49	1	205.1	205.1	6	18
Shasta_Valley	FKB193	Ap49	2	224.1	224.3	12	24
Shasta_Valley	FKB194	Ap49	1	211.5	211.5	8	20
Shasta_Valley	FKB194	Ap49	2	240.2	240.3	17	29
Shasta_Valley	FKB195	Ap49	1	205.1	205.1	6	18
Shasta_Valley	FKB195	Ap49	2	205.1	205.1	6	18
Shasta_Valley	FKB196	Ap49	1	224.1	224.3	12	24
Shasta_Valley	FKB196	Ap49	2	NA	NA	NA	NA
Shasta_Valley	FKB197	Ap49	1	227.4	227.5	13	25
Shasta_Valley	FKB197	Ap49	2	230.6	230.7	14	26
Shasta_Valley	FKB198	Ap49	1	233.7	233.9	15	27
Shasta_Valley	FKB198	Ap49	2	NA	NA	NA	NA
Shasta_Valley	FKB199	Ap49	1	211.4	211.5	8	20
Shasta_Valley	FKB199	Ap49	2	NA	NA	NA	NA
Shasta_Valley	FKB200	Ap49	1	217.9	217.9	10	22
Shasta_Valley	FKB200	Ap49	2	NA	NA	NA	NA
Shasta_Valley	FKB201	Ap49	1	237	237.1	16	28
Shasta_Valley	FKB201	Ap49	2	NA	NA	NA	NA
Shasta_Valley	FKB202	Ap49	1	221.1	221.1	11	23
Shasta_Valley	FKB202	Ap49	2	NA	NA	NA	NA
Shasta_Valley	FKB203	Ap49	1	224	224.3	12	24
Shasta_Valley	FKB203	Ap49	2	NA	NA	NA	NA
Shasta_Valley	FKB204	Ap49	1	211.4	211.5	8	20
Shasta_Valley	FKB204	Ap49	2	NA	NA	NA	NA
Shasta_Valley	FKB205	Ap49	1	224.2	224.3	12	24
Shasta_Valley	FKB205	Ap49	2	NA	NA	NA	NA
Lerma	JNS192	Ap49	1	201.9	201.9	5	17
Lerma	JNS192	Ap49	2	205	205.1	6	18
Lerma	RWD10995	Ap49	1	218	217.9	10	22
Lerma	RWD10995	Ap49	2	218	217.9	10	22
Lerma	RWD11395	Ap49	1	217.9	217.9	10	22
Lerma	RWD11395	Ap49	2	234	233.9	15	27
Lerma	RWD11430	Ap49	1	189.7	189.1	1	13
Lerma	RWD11430	Ap49	2	NA	NA	NA	NA
Lerma	RWD12097	Ap49	1	204.9	205.1	6	18
Lerma	RWD12097	Ap49	2	217.8	217.9	10	22
Lerma	RWD12194	Ap49	1	211.5	211.5	8	20
Lerma	RWD12194	Ap49	2	224.5	224.3	12	24
Lerma	RWD12195	Ap49	1	205.2	205.1	6	18
Lerma	RWD12195	Ap49	2	234	233.9	15	27
Lerma	RWD12911	Ap49	1	198.8	198.7	4	16
Lerma	RWD12911	Ap49	2	NA	NA	NA	NA
Lerma	RWD12912	Ap49	1	211.4	211.5	8	20
Lerma	RWD12912	Ap49	2	NA	NA	NA	NA
Lerma	RWD12917a	Ap49	1	205	205.1	6	18
Lerma	RWD12917a	Ap49	2	205	205.1	6	18
Lerma	RWD12919a	Ap49	1	202	201.9	5	17
Lerma	RWD12919a	Ap49	2	NA	NA	NA	NA
Lerma	RWD12921a	Ap49	1	189.6	189.1	1	13
Lerma	RWD12921a	Ap49	2	NA	NA	NA	NA
Lerma	RWD13093	Ap49	1	NA	NA	NA	NA
Lerma	RWD13093	Ap49	2	NA	NA	NA	NA
Lerma	RWD13095	Ap49	1	189.6	189.1	1	13
Lerma	RWD13095	Ap49	2	NA	NA	NA	NA
Lerma	RWD13099	Ap49	1	205.2	205.1	6	18
Lerma	RWD13099	Ap49	2	NA	NA	NA	NA
Lerma	RWD13192	Ap49	1	205	205.1	6	18
Lerma	RWD13192	Ap49	2	218	217.9	10	22
Lerma	RWD13196	Ap49	1	224.3	224.3	12	24
Lerma	RWD13196	Ap49	2	NA	NA	NA	NA
Veracruz	RWD10008	Ap49	1	214.7	214.7	9	21
Veracruz	RWD10008	Ap49	2	NA	NA	NA	NA
Veracruz	RWD10441	Ap49	1	NA	NA	NA	NA
Veracruz	RWD10441	Ap49	2	NA	NA	NA	NA
Veracruz	RWD11144	Ap49	1	224.1	224.3	12	24
Veracruz	RWD11144	Ap49	2	NA	NA	NA	NA
Veracruz	RWD11145	Ap49	1	231.4	230.7	14	26
Veracruz	RWD11145	Ap49	2	NA	NA	NA	NA
Veracruz	RWD11204	Ap49	1	227.5	227.5	13	25
Veracruz	RWD11204	Ap49	2	227.5	227.5	13	25
Veracruz	RWD11205	Ap49	1	227.4	227.5	13	25
Veracruz	RWD11205	Ap49	2	237	237.1	16	28
Veracruz	RWD11206	Ap49	1	227.5	227.5	13	25
Veracruz	RWD11206	Ap49	2	230.7	230.7	14	26
Veracruz	RWD11208	Ap49	1	201.8	201.9	5	17
Veracruz	RWD11208	Ap49	2	224.3	224.3	12	24
Veracruz	RWD11211	Ap49	1	201.8	201.9	5	17
Veracruz	RWD11211	Ap49	2	NA	NA	NA	NA
Veracruz	RWD11214	Ap49	1	205	205.1	6	18
Veracruz	RWD11214	Ap49	2	NA	NA	NA	NA
Veracruz	RWD11244	Ap49	1	217.9	217.9	10	22
Veracruz	RWD11244	Ap49	2	217.9	217.9	10	22
Veracruz	RWD11245	Ap49	1	NA	NA	NA	NA
Veracruz	RWD11245	Ap49	2	NA	NA	NA	NA
Veracruz	RWD11246	Ap49	1	NA	NA	NA	NA
Veracruz	RWD11246	Ap49	2	NA	NA	NA	NA
Veracruz	RWD11247	Ap49	1	201.8	201.9	5	17
Veracruz	RWD11247	Ap49	2	217.9	217.9	10	22
Veracruz	RWD11248	Ap49	1	201.8	201.9	5	17
Veracruz	RWD11248	Ap49	2	217.8	217.9	10	22
Veracruz	RWD9077	Ap49	1	231.4	230.7	14	26
Veracruz	RWD9077	Ap49	2	NA	NA	NA	NA
Veracruz	VBP1093	Ap49	1	231.5	230.7	14	26
Veracruz	VBP1093	Ap49	2	NA	NA	NA	NA
Veracruz	VBP1098	Ap49	1	231.6	230.7	14	26
Veracruz	VBP1098	Ap49	2	231.6	230.7	14	26
Veracruz	VBP26	Ap49	1	233.7	233.9	15	27
Veracruz	VBP26	Ap49	2	NA	NA	NA	NA
Black_Point	FKB072	Ap64	1	186.4	186.6	5	14
Black_Point	FKB072	Ap64	2	191.3	191.7	6	15
Black_Point	FKB073	Ap64	1	176.5	176.4	3	12
Black_Point	FKB073	Ap64	2	176.5	176.4	3	12
Black_Point	FKB074	Ap64	1	186.5	186.6	5	14
Black_Point	FKB074	Ap64	2	186.5	186.6	5	14
Black_Point	FKB077	Ap64	1	186.7	186.6	5	14
Black_Point	FKB077	Ap64	2	196.9	196.8	7	16
Black_Point	FKB078	Ap64	1	186.7	186.6	5	14
Black_Point	FKB078	Ap64	2	191.5	191.7	6	15
Black_Point	FKB079	Ap64	1	191.3	191.7	6	15
Black_Point	FKB079	Ap64	2	191.3	191.7	6	15
Black_Point	FKB080	Ap64	1	181.9	181.5	4	13
Black_Point	FKB080	Ap64	2	186.8	186.6	5	14
Black_Point	FKB081	Ap64	1	191.5	191.7	6	15
Black_Point	FKB081	Ap64	2	NA	NA	NA	NA
Black_Point	FKB082	Ap64	1	181.7	181.5	4	13
Black_Point	FKB082	Ap64	2	186.7	186.6	5	14
Black_Point	FKB083	Ap64	1	176.8	176.4	3	12
Black_Point	FKB083	Ap64	2	201.5	201.9	8	17
Black_Point	FKB084	Ap64	1	181.5	181.5	4	13
Black_Point	FKB084	Ap64	2	181.5	181.5	4	13
Black_Point	FKB085	Ap64	1	181.6	181.5	4	13
Black_Point	FKB085	Ap64	2	186.5	186.6	5	14
Black_Point	FKB086	Ap64	1	186.6	186.6	5	14
Black_Point	FKB086	Ap64	2	186.6	186.6	5	14
Black_Point	FKB087	Ap64	1	177	176.4	3	12
Black_Point	FKB087	Ap64	2	181.8	181.5	4	13
Black_Point	FKB088	Ap64	1	191.6	191.7	6	15
Black_Point	FKB088	Ap64	2	191.6	191.7	6	15
Black_Point	FKB089	Ap64	1	176.9	176.4	3	12
Black_Point	FKB089	Ap64	2	191.5	191.7	6	15
Black_Point	FKB090	Ap64	1	176.8	176.4	3	12
Black_Point	FKB090	Ap64	2	176.8	176.4	3	12
Black_Point	FKB091	Ap64	1	196.6	196.8	7	16
Black_Point	FKB091	Ap64	2	NA	NA	NA	NA
Black_Point	FKB092	Ap64	1	186.4	186.6	5	14
Black_Point	FKB092	Ap64	2	186.4	186.6	5	14
Black_Point	FKB093	Ap64	1	181.5	181.5	4	13
Black_Point	FKB093	Ap64	2	196.4	196.8	7	16
Shasta_Valley	FKB186	Ap64	1	207.2	207.06	9	18
Shasta_Valley	FKB186	Ap64	2	235.2	237.66	15	24
Shasta_Valley	FKB187	Ap64	1	201.7	201.96	8	17
Shasta_Valley	FKB187	Ap64	2	239	237.66	15	24
Shasta_Valley	FKB188	Ap64	1	207.6	207.06	9	18
Shasta_Valley	FKB188	Ap64	2	293.3	293.76	26	35
Shasta_Valley	FKB189	Ap64	1	212.2	212.16	10	19
Shasta_Valley	FKB189	Ap64	2	249.2	247.86	17	26
Shasta_Valley	FKB190	Ap64	1	201.5	201.96	8	17
Shasta_Valley	FKB190	Ap64	2	NA	NA	NA	NA
Shasta_Valley	FKB191	Ap64	1	207.8	207.06	9	18
Shasta_Valley	FKB191	Ap64	2	303.2	303.96	28	37
Shasta_Valley	FKB192	Ap64	1	201.6	201.96	8	17
Shasta_Valley	FKB192	Ap64	2	201.6	201.96	8	17
Shasta_Valley	FKB193	Ap64	1	196.7	196.86	7	16
Shasta_Valley	FKB193	Ap64	2	196.7	196.86	7	16
Shasta_Valley	FKB194	Ap64	1	207	207.06	9	18
Shasta_Valley	FKB194	Ap64	2	245.7	247.86	17	26
Shasta_Valley	FKB195	Ap64	1	249.6	247.86	17	26
Shasta_Valley	FKB195	Ap64	2	254.3	252.96	18	27
Shasta_Valley	FKB196	Ap64	1	212.3	212.16	10	19
Shasta_Valley	FKB196	Ap64	2	NA	NA	NA	NA
Shasta_Valley	FKB197	Ap64	1	196.6	196.86	7	16
Shasta_Valley	FKB197	Ap64	2	287.7	288.66	25	34
Shasta_Valley	FKB198	Ap64	1	263.2	263.16	20	29
Shasta_Valley	FKB198	Ap64	2	NA	NA	NA	NA
Shasta_Valley	FKB199	Ap64	1	206.7	207.06	9	18
Shasta_Valley	FKB199	Ap64	2	NA	NA	NA	NA
Shasta_Valley	FKB200	Ap64	1	243.9	242.76	16	25
Shasta_Valley	FKB200	Ap64	2	NA	NA	NA	NA
Shasta_Valley	FKB201	Ap64	1	294	293.76	26	35
Shasta_Valley	FKB201	Ap64	2	NA	NA	NA	NA
Shasta_Valley	FKB202	Ap64	1	236.8	237.66	15	24
Shasta_Valley	FKB202	Ap64	2	NA	NA	NA	NA
Shasta_Valley	FKB203	Ap64	1	213.8	212.16	10	19
Shasta_Valley	FKB203	Ap64	2	NA	NA	NA	NA
Shasta_Valley	FKB204	Ap64	1	289.3	288.66	25	34
Shasta_Valley	FKB204	Ap64	2	NA	NA	NA	NA
Shasta_Valley	FKB205	Ap64	1	245.8	247.86	17	26
Shasta_Valley	FKB205	Ap64	2	NA	NA	NA	NA
Lerma	JNS192	Ap64	1	252.8	252.96	18	27
Lerma	JNS192	Ap64	2	252.8	252.96	18	27
Lerma	RWD10995	Ap64	1	176.6	176.46	3	12
Lerma	RWD10995	Ap64	2	181.5	181.56	4	13
Lerma	RWD11395	Ap64	1	181.5	181.56	4	13
Lerma	RWD11395	Ap64	2	191.3	191.76	6	15
Lerma	RWD11430	Ap64	1	176.6	176.46	3	12
Lerma	RWD11430	Ap64	2	NA	NA	NA	NA
Lerma	RWD12097	Ap64	1	166.7	166.26	1	10
Lerma	RWD12097	Ap64	2	176.5	176.46	3	12
Lerma	RWD12194	Ap64	1	181.5	181.56	4	13
Lerma	RWD12194	Ap64	2	191.3	191.76	6	15
Lerma	RWD12195	Ap64	1	176.5	176.46	3	12
Lerma	RWD12195	Ap64	2	181.4	181.56	4	13
Lerma	RWD12911	Ap64	1	181.6	181.56	4	13
Lerma	RWD12911	Ap64	2	NA	NA	NA	NA
Lerma	RWD12912	Ap64	1	196.2	196.86	7	16
Lerma	RWD12912	Ap64	2	NA	NA	NA	NA
Lerma	RWD12917a	Ap64	1	186.3	186.66	5	14
Lerma	RWD12917a	Ap64	2	196.2	196.86	7	16
Lerma	RWD12919a	Ap64	1	176.6	176.46	3	12
Lerma	RWD12919a	Ap64	2	NA	NA	NA	NA
Lerma	RWD12921a	Ap64	1	171.6	171.36	2	11
Lerma	RWD12921a	Ap64	2	NA	NA	NA	NA
Lerma	RWD13093	Ap64	1	191.2	191.76	6	15
Lerma	RWD13093	Ap64	2	NA	NA	NA	NA
Lerma	RWD13095	Ap64	1	176.5	176.46	3	12
Lerma	RWD13095	Ap64	2	NA	NA	NA	NA
Lerma	RWD13099	Ap64	1	186.5	186.66	5	14
Lerma	RWD13099	Ap64	2	NA	NA	NA	NA
Lerma	RWD13192	Ap64	1	181.5	181.56	4	13
Lerma	RWD13192	Ap64	2	181.5	181.56	4	13
Lerma	RWD13196	Ap64	1	238.1	237.66	15	24
Lerma	RWD13196	Ap64	2	NA	NA	NA	NA
Veracruz	RWD10008	Ap64	1	206.9	207.06	9	18
Veracruz	RWD10008	Ap64	2	NA	NA	NA	NA
Veracruz	RWD10441	Ap64	1	NA	NA	NA	NA
Veracruz	RWD10441	Ap64	2	NA	NA	NA	NA
Veracruz	RWD11144	Ap64	1	247.7	247.86	17	26
Veracruz	RWD11144	Ap64	2	NA	NA	NA	NA
Veracruz	RWD11145	Ap64	1	227.5	227.46	13	22
Veracruz	RWD11145	Ap64	2	NA	NA	NA	NA
Veracruz	RWD11204	Ap64	1	191.6	191.76	6	15
Veracruz	RWD11204	Ap64	2	191.6	191.76	6	15
Veracruz	RWD11205	Ap64	1	217.3	217.26	11	20
Veracruz	RWD11205	Ap64	2	217.3	217.26	11	20
Veracruz	RWD11206	Ap64	1	206.9	207.06	9	18
Veracruz	RWD11206	Ap64	2	206.9	207.06	9	18
Veracruz	RWD11208	Ap64	1	217.2	217.26	11	20
Veracruz	RWD11208	Ap64	2	222.5	222.36	12	21
Veracruz	RWD11211	Ap64	1	257.6	258.06	19	28
Veracruz	RWD11211	Ap64	2	NA	NA	NA	NA
Veracruz	RWD11214	Ap64	1	217.1	217.26	11	20
Veracruz	RWD11214	Ap64	2	NA	NA	NA	NA
Veracruz	RWD11244	Ap64	1	191.5	191.76	6	15
Veracruz	RWD11244	Ap64	2	191.5	191.76	6	15
Veracruz	RWD11245	Ap64	1	NA	NA	NA	NA
Veracruz	RWD11245	Ap64	2	NA	NA	NA	NA
Veracruz	RWD11246	Ap64	1	NA	NA	NA	NA
Veracruz	RWD11246	Ap64	2	NA	NA	NA	NA
Veracruz	RWD11247	Ap64	1	201.6	201.96	8	17
Veracruz	RWD11247	Ap64	2	201.6	201.96	8	17
Veracruz	RWD11248	Ap64	1	222.2	222.36	12	21
Veracruz	RWD11248	Ap64	2	227.5	227.46	13	22
Veracruz	RWD9077	Ap64	1	191.6	191.76	6	15
Veracruz	RWD9077	Ap64	2	NA	NA	NA	NA
Veracruz	VBP1093	Ap64	1	NA	NA	NA	NA
Veracruz	VBP1093	Ap64	2	NA	NA	NA	NA
Veracruz	VBP1098	Ap64	1	206.8	207.06	9	18
Veracruz	VBP1098	Ap64	2	232.8	232.56	14	23
Veracruz	VBP26	Ap64	1	252.6	252.96	18	27
Veracruz	VBP26	Ap64	2	NA	NA	NA	NA
Black_Point	FKB072	Ap79	1	254.6	254.37	6	13
Black_Point	FKB072	Ap79	2	262.3	260.93	8	15
Black_Point	FKB073	Ap79	1	248.3	247.81	4	11
Black_Point	FKB073	Ap79	2	267.6	267.49	10	17
Black_Point	FKB074	Ap79	1	257.1	257.65	7	14
Black_Point	FKB074	Ap79	2	261.7	260.93	8	15
Black_Point	FKB077	Ap79	1	253.9	254.37	6	13
Black_Point	FKB077	Ap79	2	253.9	254.37	6	13
Black_Point	FKB078	Ap79	1	253.8	254.37	6	13
Black_Point	FKB078	Ap79	2	267.2	267.49	10	17
Black_Point	FKB079	Ap79	1	244.6	244.53	3	10
Black_Point	FKB079	Ap79	2	244.6	244.53	3	10
Black_Point	FKB080	Ap79	1	261.4	260.93	8	15
Black_Point	FKB080	Ap79	2	261.4	260.93	8	15
Black_Point	FKB081	Ap79	1	244.7	244.53	3	10
Black_Point	FKB081	Ap79	2	254	254.37	6	13
Black_Point	FKB082	Ap79	1	254.7	254.37	6	13
Black_Point	FKB082	Ap79	2	256.5	257.65	7	14
Black_Point	FKB083	Ap79	1	254.5	254.37	6	13
Black_Point	FKB083	Ap79	2	262.2	260.93	8	15
Black_Point	FKB084	Ap79	1	254.3	254.37	6	13
Black_Point	FKB084	Ap79	2	267.7	267.49	10	17
Black_Point	FKB085	Ap79	1	261.9	260.93	8	15
Black_Point	FKB085	Ap79	2	261.9	260.93	8	15
Black_Point	FKB086	Ap79	1	251.2	251.09	5	12
Black_Point	FKB086	Ap79	2	261.7	260.93	8	15
Black_Point	FKB087	Ap79	1	252.9	254.37	6	13
Black_Point	FKB087	Ap79	2	NA	NA	NA	NA
Black_Point	FKB088	Ap79	1	250.8	251.09	5	12
Black_Point	FKB088	Ap79	2	253.7	254.37	6	13
Black_Point	FKB089	Ap79	1	250.8	251.09	5	12
Black_Point	FKB089	Ap79	2	250.8	251.09	5	12
Black_Point	FKB090	Ap79	1	254.6	254.37	6	13
Black_Point	FKB090	Ap79	2	254.6	254.37	6	13
Black_Point	FKB091	Ap79	1	261.9	260.93	8	15
Black_Point	FKB091	Ap79	2	267.8	267.49	10	17
Black_Point	FKB092	Ap79	1	254.3	254.37	6	13
Black_Point	FKB092	Ap79	2	254.3	254.37	6	13
Black_Point	FKB093	Ap79	1	254.1	254.37	6	13
Black_Point	FKB093	Ap79	2	261.9	260.93	8	15
Shasta_Valley	FKB186	Ap79	1	244.9	244.53	3	10
Shasta_Valley	FKB186	Ap79	2	261.7	260.93	8	15
Shasta_Valley	FKB187	Ap79	1	253.9	254.37	6	13
Shasta_Valley	FKB187	Ap79	2	267.2	267.49	10	17
Shasta_Valley	FKB188	Ap79	1	250.9	251.09	5	12
Shasta_Valley	FKB188	Ap79	2	261.6	260.93	8	15
Shasta_Valley	FKB189	Ap79	1	237.8	237.97	1	8
Shasta_Valley	FKB189	Ap79	2	250.8	251.09	5	12
Shasta_Valley	FKB190	Ap79	1	247.4	247.81	4	11
Shasta_Valley	FKB190	Ap79	2	253.4	254.37	6	13
Shasta_Valley	FKB191	Ap79	1	252.3	251.09	5	12
Shasta_Valley	FKB191	Ap79	2	252.3	251.09	5	12
Shasta_Valley	FKB192	Ap79	1	247.6	247.81	4	11
Shasta_Valley	FKB192	Ap79	2	253.7	254.37	6	13
Shasta_Valley	FKB193	Ap79	1	243.7	244.53	3	10
Shasta_Valley	FKB193	Ap79	2	252.1	251.09	5	12
Shasta_Valley	FKB194	Ap79	1	252.1	251.09	5	12
Shasta_Valley	FKB194	Ap79	2	256.9	257.65	7	14
Shasta_Valley	FKB195	Ap79	1	245.5	244.53	3	10
Shasta_Valley	FKB195	Ap79	2	254.8	254.37	6	13
Shasta_Valley	FKB196	Ap79	1	256.7	257.65	7	14
Shasta_Valley	FKB196	Ap79	2	262.2	260.93	8	15
Shasta_Valley	FKB197	Ap79	1	245.2	244.53	3	10
Shasta_Valley	FKB197	Ap79	2	260.2	260.93	8	15
Shasta_Valley	FKB198	Ap79	1	254.3	254.37	6	13
Shasta_Valley	FKB198	Ap79	2	261.8	260.93	8	15
Shasta_Valley	FKB199	Ap79	1	255.5	254.37	6	13
Shasta_Valley	FKB199	Ap79	2	261.3	260.93	8	15
Shasta_Valley	FKB200	Ap79	1	241.8	241.25	2	9
Shasta_Valley	FKB200	Ap79	2	254.4	254.37	6	13
Shasta_Valley	FKB201	Ap79	1	252.1	251.09	5	12
Shasta_Valley	FKB201	Ap79	2	262.5	260.93	8	15
Shasta_Valley	FKB202	Ap79	1	252	251.09	5	12
Shasta_Valley	FKB202	Ap79	2	252	251.09	5	12
Shasta_Valley	FKB203	Ap79	1	238.8	237.97	1	8
Shasta_Valley	FKB203	Ap79	2	254.6	254.37	6	13
Shasta_Valley	FKB204	Ap79	1	251.5	251.09	5	12
Shasta_Valley	FKB204	Ap79	2	254.5	254.37	6	13
Shasta_Valley	FKB205	Ap79	1	245	244.53	3	10
Shasta_Valley	FKB205	Ap79	2	245	244.53	3	10
Lerma	JNS192	Ap79	1	NA	NA	NA	NA
Lerma	JNS192	Ap79	2	NA	NA	NA	NA
Lerma	RWD10995	Ap79	1	NA	NA	NA	NA
Lerma	RWD10995	Ap79	2	NA	NA	NA	NA
Lerma	RWD11395	Ap79	1	NA	NA	NA	NA
Lerma	RWD11395	Ap79	2	NA	NA	NA	NA
Lerma	RWD11430	Ap79	1	NA	NA	NA	NA
Lerma	RWD11430	Ap79	2	NA	NA	NA	NA
Lerma	RWD12097	Ap79	1	NA	NA	NA	NA
Lerma	RWD12097	Ap79	2	NA	NA	NA	NA
Lerma	RWD12194	Ap79	1	NA	NA	NA	NA
Lerma	RWD12194	Ap79	2	NA	NA	NA	NA
Lerma	RWD12195	Ap79	1	NA	NA	NA	NA
Lerma	RWD12195	Ap79	2	NA	NA	NA	NA
Lerma	RWD12911	Ap79	1	NA	NA	NA	NA
Lerma	RWD12911	Ap79	2	NA	NA	NA	NA
Lerma	RWD12912	Ap79	1	NA	NA	NA	NA
Lerma	RWD12912	Ap79	2	NA	NA	NA	NA
Lerma	RWD12917a	Ap79	1	NA	NA	NA	NA
Lerma	RWD12917a	Ap79	2	NA	NA	NA	NA
Lerma	RWD12919a	Ap79	1	NA	NA	NA	NA
Lerma	RWD12919a	Ap79	2	NA	NA	NA	NA
Lerma	RWD12921a	Ap79	1	NA	NA	NA	NA
Lerma	RWD12921a	Ap79	2	NA	NA	NA	NA
Lerma	RWD13093	Ap79	1	NA	NA	NA	NA
Lerma	RWD13093	Ap79	2	NA	NA	NA	NA
Lerma	RWD13095	Ap79	1	NA	NA	NA	NA
Lerma	RWD13095	Ap79	2	NA	NA	NA	NA
Lerma	RWD13099	Ap79	1	NA	NA	NA	NA
Lerma	RWD13099	Ap79	2	NA	NA	NA	NA
Lerma	RWD13192	Ap79	1	NA	NA	NA	NA
Lerma	RWD13192	Ap79	2	NA	NA	NA	NA
Lerma	RWD13196	Ap79	1	NA	NA	NA	NA
Lerma	RWD13196	Ap79	2	NA	NA	NA	NA
Veracruz	RWD10008	Ap79	1	NA	NA	NA	NA
Veracruz	RWD10008	Ap79	2	NA	NA	NA	NA
Veracruz	RWD10441	Ap79	1	NA	NA	NA	NA
Veracruz	RWD10441	Ap79	2	NA	NA	NA	NA
Veracruz	RWD11144	Ap79	1	NA	NA	NA	NA
Veracruz	RWD11144	Ap79	2	NA	NA	NA	NA
Veracruz	RWD11145	Ap79	1	NA	NA	NA	NA
Veracruz	RWD11145	Ap79	2	NA	NA	NA	NA
Veracruz	RWD11204	Ap79	1	NA	NA	NA	NA
Veracruz	RWD11204	Ap79	2	NA	NA	NA	NA
Veracruz	RWD11205	Ap79	1	NA	NA	NA	NA
Veracruz	RWD11205	Ap79	2	NA	NA	NA	NA
Veracruz	RWD11206	Ap79	1	NA	NA	NA	NA
Veracruz	RWD11206	Ap79	2	NA	NA	NA	NA
Veracruz	RWD11208	Ap79	1	NA	NA	NA	NA
Veracruz	RWD11208	Ap79	2	NA	NA	NA	NA
Veracruz	RWD11211	Ap79	1	NA	NA	NA	NA
Veracruz	RWD11211	Ap79	2	NA	NA	NA	NA
Veracruz	RWD11214	Ap79	1	NA	NA	NA	NA
Veracruz	RWD11214	Ap79	2	NA	NA	NA	NA
Veracruz	RWD11244	Ap79	1	NA	NA	NA	NA
Veracruz	RWD11244	Ap79	2	NA	NA	NA	NA
Veracruz	RWD11245	Ap79	1	NA	NA	NA	NA
Veracruz	RWD11245	Ap79	2	NA	NA	NA	NA
Veracruz	RWD11246	Ap79	1	NA	NA	NA	NA
Veracruz	RWD11246	Ap79	2	NA	NA	NA	NA
Veracruz	RWD11247	Ap79	1	NA	NA	NA	NA
Veracruz	RWD11247	Ap79	2	NA	NA	NA	NA
Veracruz	RWD11248	Ap79	1	NA	NA	NA	NA
Veracruz	RWD11248	Ap79	2	NA	NA	NA	NA
Veracruz	RWD9077	Ap79	1	NA	NA	NA	NA
Veracruz	RWD9077	Ap79	2	NA	NA	NA	NA
Veracruz	VBP1093	Ap79	1	NA	NA	NA	NA
Veracruz	VBP1093	Ap79	2	NA	NA	NA	NA
Veracruz	VBP1098	Ap79	1	NA	NA	NA	NA
Veracruz	VBP1098	Ap79	2	NA	NA	NA	NA
Veracruz	VBP26	Ap79	1	NA	NA	NA	NA
Veracruz	VBP26	Ap79	2	NA	NA	NA	NA
